# Supplementary material for: m6A-Driver: Identifying Context-Specific mRNA m6A Methylation-Driven Gene Interaction Networks
Source: PLoS Comput Biol. 2016 Dec 27;12(12):e1005287. doi: 10.1371/journal.pcbi.1005287 (PMC5226821; doi:10.1371/journal.pcbi.1005287)
Supplement: S1 Text — (TXT) [file pcbi.1005287.s014.txt]

## FTO_mirRNA_enrichment
miRNA	Count	Gene	p_value	List_Total	Target_Hits	Target_Total
mmu-miR-1a-3p	14	IGF1R,CDC42,CALM2,HDAC4,CALM1,RASA1,MKL1,CDK9,GJA1,SRF,HSPD1,SMARCB1,ADAR,RPS6,	0.0254864569655226	1098	52	7057
mmu-miR-15b-5p	9	BCL2L2,TACC1,TRIM2,ARL2,NCL,ITGAV,KLC1,ERLIN2,BCL11B,	0.0281754188801514	1098	29	7057
mmu-let-7g-5p	5	NF2,APC2,NUP214,IFNAR1,GNL3L,	0.0902641828826116	1098	16	7057
mmu-miR-9-5p	91	KMT2A,SHANK2,ITGA4,DLG4,NCOR2,MYO6,VPS37A,NEDD4,IL1RAP,SRRM2,SYNE1,ERC2,SUFU,HPCAL4,SNAP25,ACTN4,EEF1D,FAM115A,RPTOR,ARHGDIA,CTNNB1,PSEN1,HDAC2,NCOR1,PRKCB,CLSTN1,MYO5A,GNAI1,ATP1B1,SYT11,GRIN2B,ANK3,UBE3C,PRKAR2A,GTF3C4,GRIA2,PRNP,RNF2,TTR,AGFG1,TGFBR2,TNKS,TRAF3,KCNC1,ACTR1A,STMN1,SPTB,FBXW11,MAPT,UTRN,PARD6G,EPAS1,USP46,WNK1,ARID1A,HECW2,PDS5B,RAP1B,PLXNB3,RBFOX1,CPLX2,ABCF1,RBM25,NPTX1,ATP8A1…	0.150374026335755	1098	524	7057
mmu-miR-30a-5p	11	PGR,EGFR,MDM2,SMAD1,ENO2,STRIP1,MGEA5,CEP170B,ICE2,CAMK4,CDK13,	0.161396923978445	1098	51	7057
mmu-miR-184-3p	2	HTT,NUMBL,	0.175451710842553	1098	5	7057
mmu-miR-146a-5p	5	MAP1B,MLLT3,MED1,NOTCH1,IRAK2,	0.250838056288684	1098	22	7057
mmu-miR-376a-3p	1	PCNA,	0.287155489951893	1098	2	7057
mmu-miR-7a-1-3p	2	SNCA,BASP1,	0.299421294275737	1098	7	7057
mmu-miR-136-5p	49	MAP2K4,SMARCA4,CBX5,LMO2,MAPK10,DAXX,GRIA1,MAPK9,EIF4E2,STAM,TRAK2,CAMK2A,CFLAR,DLG3,DDX5,RAB5A,MAP3K7,FBXW7,NRXN1,DICER1,SPOCK2,SMARCC2,HNRNPU,MYCBP2,ALG2,IGFBP5,SF3B1,PAFAH1B1,RAP2A,NLGN3,BZRAP1,MAP2,PPP2R3A,NRCAM,CAMK2B,PRPF8,USP15,WDR48,HAUS2,FBXO25,NAV1,PRRC2C,ATRN,NFIB,MACF1,PAG1,GABRB2,MTSS1L,ZC3H4,	0.328251688136022	1098	294	7057
mmu-miR-375-3p	4	C1QBP,JAK2,RPSA,USP1,	0.342168281250996	1098	19	7057
mmu-miR-101a-3p	5	ATXN1,HIF1A,BSN,CEBPA,MAPRE1,	0.381045716971784	1098	26	7057
mmu-miR-29b-3p	9	DNMT3A,MCL1,ZBTB5,ACVR2A,SOX2,SIRT1,EPS15,AKT3,BACE1,	0.398301478366211	1098	51	7057
mmu-miR-135a-5p	2	APP,CEP170,	0.476431753456958	1098	10	7057
mmu-miR-339-3p	1	OPRM1,	0.491799614415266	1098	4	7057
mmu-miR-149-5p	66	HNRNPA1,YBX1,UGCG,PRKAB1,UBE2I,PER2,SMAD7,YWHAG,UBA2,PDGFRB,MID2,YWHAB,ULK1,CDK19,CRKL,TINF2,MED10,MED26,SDCBP,CBX1,RAB3GAP1,UBE2N,VAMP2,CUL1,RDX,PPP1R2,AAGAB,ITSN1,KIF1B,CSNK1A1,BRAF,GIT2,CALR,PTPN11,PTPN5,CAMK2G,RAB6B,TMBIM6,EPHB3,MBP,PIGQ,SPTBN2,ATP2A2,PLEC,AGO1,SF3B3,RRAGC,RAB14,KCNJ10,DDX3X,AHCYL1,PRICKLE2,PPAP2B,MVB12B,TTC3,EFNA5,FEM1B,LMTK2,ZBTB4,SNHG11,RNF165,ELFN1,TRANK1,GPRC5B,SEZ6,SLC3…	0.512292913126275	1098	423	7057
mmu-miR-188-5p	4	MTOR,IRS4,CECR6,MRPL41,	0.560264087849291	1098	25	7057
mmu-miR-384-3p	4	NOL3,HDAC3,DLGAP1,SYT13,	0.560264087849291	1098	25	7057
mmu-miR-483-5p	1	SOCS3,	0.570886590308443	1098	5	7057
mmu-miR-99a-5p	1	GRIK3,	0.570886590308443	1098	5	7057
mmu-miR-183-5p	2	LRP6,NUDCD3,	0.578279504261594	1098	12	7057
mmu-miR-3105-5p	2	PHLPP2,CST3,	0.578279504261594	1098	12	7057
mmu-miR-124-3p	67	TCF3,NFKB1,RELA,DTNA,PTPN12,ITGA3,RAC1,DNM2,MVD,NFIC,TOLLIP,SPP1,TPM1,RHOA,PML,SGK1,RAD9A,FADD,MAPK14,BCCIP,ITGB1,PPP1CA,RIPK1,ARPC1B,DCAF7,CNTN2,IQGAP1,XRCC6,GNAQ,S100A10,SREBF2,CUL4B,HIPK3,NOTCH3,ARPC3,SVIL,SNTA1,PTN,FLNB,AXIN2,STAMBP,ARFIP1,VAMP3,TLN1,EBNA1BP2,RRAGB,WHSC1,USP3,KLHL21,OBSL1,TPM4,TRMT6,CLN8,RAI14,MAP2K3,TRERF1,MGRN1,DGCR14,TNS3,MARCH9,AATK,PCDH1,KIF5C,CPLX1,SEPT6,SP4,RTN4RL1,	0.640185513946231	1098	446	7057
mmu-miR-23b-3p	4	SMAD3,SMAD4,HSPA12A,PDE10A,	0.653489885752126	1098	28	7057
mmu-miR-137-3p	2	EZH2,NR1I3,	0.664759659657371	1098	14	7057
mmu-miR-145a-5p	5	EXOC8,ANK1,THRB,PRKCE,CAMK2D,	0.678773320616503	1098	36	7057
mmu-miR-144-3p	3	CAB39,SPTBN1,PRKAA1,	0.687783243002637	1098	22	7057
mmu-miR-142a-3p	2	CD2AP,SMARCA2,	0.70232366139527	1098	15	7057
mmu-miR-346-5p	2	UVRAG,POLR3B,	0.73630583985744	1098	16	7057
mmu-miR-193a-3p	1	MRPL45,	0.741624485077498	1098	8	7057
mmu-miR-296-5p	1	TMED9,	0.741624485077498	1098	8	7057
mmu-miR-155-5p	9	CSNK1G2,GSK3B,TAB2,CEBPB,FOS,ZNRF3,OPA1,ISOC1,S1PR1,	0.780033118579302	1098	70	7057
mmu-miR-1948-3p	1	IRF2BPL,	0.781810543795278	1098	9	7057
mmu-miR-1968-5p	1	DNAJA1,	0.781810543795278	1098	9	7057
mmu-miR-22-3p	3	YWHAZ,ARPC5,ERBB3,	0.792769850350378	1098	26	7057
mmu-miR-328-3p	2	RINT1,MAP4,	0.79437029072452	1098	18	7057
mmu-miR-203-3p	4	MAPK8,GTPBP3,CAV1,HIST2H2BE,	0.815468251105579	1098	35	7057
mmu-miR-2861	1	HDAC5,	0.815741520499536	1098	10	7057
mmu-miR-292a-3p	1	DNAJB1,	0.868583810441681	1098	12	7057
mmu-miR-186-5p	5	PTPRB,SP1,ARMC1,HNRNPA3,EMC3,	0.874800745961984	1098	47	7057
mmu-miR-1969	1	SH3GL2,	0.889011871590845	1098	13	7057
mmu-miR-409-3p	1	SMS,	0.889011871590845	1098	13	7057
mmu-miR-133a-3p	2	CASP9,PRKACB,	0.892758802693647	1098	23	7057
mmu-miR-323-3p	2	ATF7,KCTD12,	0.892758802693647	1098	23	7057
mmu-miR-125a-5p	2	PPP2CA,STAT1,	0.906230554913612	1098	24	7057
mmu-miR-877-5p	1	UBXN7,	0.906262041739574	1098	14	7057
mmu-miR-150-5p	13	TPRKB,BTRC,MOB4,CBL,EIF4G2,KIF5B,ADARB1,MRPL19,EMC8,RABIF,GAD2,MPV17,RAB27B,	0.909688655456048	1098	113	7057
mmu-miR-219a-5p	1	PDGFRA,	0.920829068907024	1098	15	7057
mmu-miR-3099-3p	1	CIAPIN1,	0.920829068907024	1098	15	7057
mmu-miR-335-5p	1	PRKAA2,	0.920829068907024	1098	15	7057
mmu-miR-345-3p	1	CDK5R1,	0.920829068907024	1098	15	7057
mmu-miR-433-3p	1	UBR1,	0.920829068907024	1098	15	7057
mmu-miR-484	1	CX3CR1,	0.920829068907024	1098	15	7057
mmu-miR-687	1	EID1,	0.920829068907024	1098	15	7057
mmu-miR-182-5p	1	PHC3,	0.93313061751033	1098	16	7057
mmu-miR-199a-3p	1	TECPR2,	0.93313061751033	1098	16	7057
mmu-miR-696	1	VPRBP,	0.93313061751033	1098	16	7057
mmu-miR-194-5p	2	SET,STXBP5L,	0.937720956266706	1098	27	7057
mmu-miR-130a-3p	1	SNX27,	0.943519287478685	1098	17	7057
mmu-miR-3074-1-3p	1	BRIX1,	0.943519287478685	1098	17	7057
mmu-miR-106a-5p	2	NEDD4L,PCDH10,	0.945767312241535	1098	28	7057
mmu-miR-132-3p	2	EP300,XRCC2,	0.945767312241535	1098	28	7057
mmu-miR-27b-3p	2	CSNK1E,EPHA4,	0.945767312241535	1098	28	7057
mmu-miR-26b-5p	1	LEF1,	0.952292757875989	1098	18	7057
mmu-miR-3078-5p	1	CHDH,	0.952292757875989	1098	18	7057
mmu-miR-125b-5p	4	SUV39H1,JUND,JUN,MAP2K7,	0.95305439972581	1098	48	7057
mmu-miR-141-3p	3	SMURF2,STK3,SLC25A3,	0.95420192523816	1098	39	7057
mmu-miR-188-3p	1	MED13L,	0.959702347911926	1098	19	7057
mmu-miR-200b-3p	2	SUZ12,MGAT3,	0.964368099252473	1098	31	7057
mmu-miR-21a-5p	2	YY1,SPRY2,	0.964368099252473	1098	31	7057
mmu-miR-338-3p	2	SF3A1,FGFR2,	0.964368099252473	1098	31	7057
mmu-miR-370-3p	1	BMPR2,	0.965960242449837	1098	20	7057
mmu-miR-181a-5p	60	RTN4,BCL2,TCF4,RGS4,SYNCRIP,PRKCI,XIAP,CRK,OGT,PPP1CB,RAD51D,NUP98,CTBP1,AP1G1,CTSB,MAP2K1,L1CAM,PPFIA2,MAP3K10,BHLHE40,EIF2AK2,GOSR1,LRP8,PDIA3,DLGAP2,KCNA2,CREBZF,UBE2R2,AFF4,RORB,ZDHHC17,PDHB,DCTN4,CHD7,RPAP2,HLF,NACC1,DNAJA4,SFR1,CPEB4,BAI3,APBA1,CENPB,RSRP1,DYNC1LI2,TUB,SLC1A2,ARHGEF17,SIRPA,GPM6A,KSR1,OTUD4,TRAK1,GRM5,PLCL2,SV2B,PPP1R9A,MBOAT7,LPGAT1,BTBD3,	0.967552501977162	1098	477	7057
mmu-miR-326-3p	1	CLGN,	0.971245590506862	1098	21	7057
mmu-miR-205-5p	1	PTEN,	0.97570965266719	1098	22	7057
mmu-miR-134-5p	1	GNAO1,	0.979480145847806	1098	23	7057
mmu-miR-450b-3p	1	BLOC1S6,	0.979480145847806	1098	23	7057
mmu-miR-693-3p	1	TRIM8,	0.979480145847806	1098	23	7057
mmu-miR-142a-5p	1	SORT1,	0.982664910671031	1098	24	7057
mmu-miR-34c-5p	3	VCL,FYCO1,RNMTL1,	0.98345604720653	1098	47	7057
mmu-miR-380-3p	1	RABEPK,	0.985355007137077	1098	25	7057
mmu-miR-5110	1	VAPB,	0.985355007137077	1098	25	7057
mmu-miR-320-3p	1	SF1,	0.987627327786004	1098	26	7057
mmu-miR-185-5p	6	RGS20,EPHB2,RYR2,RAB5B,DLC1,AP1S3,	0.988497720171042	1098	79	7057
mmu-miR-207	1	GDA,	0.98954680361367	1098	27	7057
mmu-miR-221-3p	1	BNIP3,	0.98954680361367	1098	27	7057
mmu-miR-23a-3p	1	BAX,	0.98954680361367	1098	27	7057
mmu-miR-543-3p	1	DCUN1D1,	0.98954680361367	1098	27	7057
mmu-miR-3074-5p	1	CEBPG,	0.991168266257082	1098	28	7057
mmu-miR-503-5p	1	AR,	0.991168266257082	1098	28	7057
mmu-miR-129-5p	39	NR3C1,LMNA,CTBP2,APBA2,PACSIN1,RNF11,PDZD2,TRIM39,STX8,USP2,FBXL18,ISG15,GLUL,HOMER1,TPM3,FYN,IKZF1,DST,VCAN,STX3,KIF1C,BRD4,UBE2K,PMS2,TRIO,LIG4,G3BP2,SMARCC1,TNFAIP1,ARPC4,GNAZ,CHST1,CBX6,DLGAP4,MAP1A,DBNDD2,ITGA9,JAKMIP1,AUTS2,	0.991665654624888	1098	350	7057
mmu-miR-128-3p	3	ARHGEF11,ING5,SRXN1,	0.992518595269356	1098	53	7057
mmu-miR-883a-5p	1	NIF3L1,	0.992538020050967	1098	29	7057
mmu-miR-140-5p	2	THAP1,RBBP6,	0.992729712807811	1098	42	7057
mmu-miR-574-5p	1	CPNE1,	0.99369516919221	1098	30	7057
mmu-miR-381-3p	2	SCOC,RAB3GAP2,	0.993726521820509	1098	43	7057
mmu-miR-122-5p	6	TGFBR1,BMPR1A,PER1,BCKDK,DBP,GDE1,	0.994712606328643	1098	86	7057
mmu-miR-204-5p	2	PRKCZ,ASH1L,	0.995334403472212	1098	45	7057
mmu-miR-199a-5p	1	DSG2,	0.995498617824701	1098	32	7057
mmu-miR-216b-5p	1	P2RX7,	0.996196363806457	1098	33	7057
mmu-miR-3971	1	ERH,	0.996196363806457	1098	33	7057
mmu-miR-664-3p	1	MLPH,	0.996196363806457	1098	33	7057
mmu-miR-1960	1	PHC2,	0.996785871094104	1098	34	7057
mmu-miR-451a	2	SNRK,GNAI3,	0.997015832683596	1098	48	7057
mmu-miR-1943-5p	1	UBQLN2,	0.998060348871567	1098	37	7057
mmu-miR-511-5p	1	MOBP,	0.998060348871567	1098	37	7057
mmu-miR-20a-5p	1	ZBTB7A,	0.998360796593927	1098	38	7057
mmu-miR-1194	1	SPG21,	0.99861466983847	1098	39	7057
mmu-miR-200a-3p	1	NRP1,	0.999010472625918	1098	41	7057
mmu-miR-686	1	RBBP4,	0.999010472625918	1098	41	7057
mmu-miR-181b-5p	2	HSPA5,NDRG1,	0.999105815526947	1098	56	7057
mmu-miR-1912-3p	1	HTR1A,	0.999293117605709	1098	43	7057
mmu-miR-376c-3p	1	XPO1,	0.999293117605709	1098	43	7057
mmu-miR-450b-5p	1	MLLT1,	0.999402519626738	1098	44	7057
mmu-miR-126a-5p	2	SSX2IP,RAB3C,	0.999513486777266	1098	60	7057
mmu-miR-590-3p	2	THOC2,MAL,	0.99958238360225	1098	61	7057
mmu-miR-30e-5p	35	ARAF,PDE4DIP,SRSF7,WWP1,KPNA3,GNAI2,ARL6IP1,PPP3CA,PTP4A2,APC,CSNK2A1,PNN,KCNC2,NCAM1,PTPRZ1,RPS6KA5,SDCCAG3,WASL,MAP3K5,TNIK,NLGN1,IDE,OPRL1,CARS,MAGI2,TRIP12,BECN1,ADNP,MBNL1,RMND5A,CYB5B,WDR82,CRY2,KCNJ6,PCDH17,	0.999879324540085	1098	382	7057
mmu-miR-34a-5p	1	ACTB,	0.999905853723366	1098	55	7057
mmu-miR-291a-3p	2	PAX6,LUC7L2,	0.999910206781965	1098	71	7057
mmu-miR-190a-5p	9	IMMT,ARHGEF12,TJP1,CHD3,HNRNPA2B1,SKIL,KLHL9,NEURL4,TBC1D15,	0.9999252291281	1098	153	7057
mmu-miR-703	1	ZBTB14,	0.999965594006159	1098	61	7057
mmu-miR-297a-5p	29	CLTC,PDE6D,RABEP1,ZHX1,ARRB1,TSC22D3,KCNIP3,PIK3R1,DHX9,LIN7A,FERMT2,RAD21,CCDC47,TARDBP,CAPN2,ADD1,NR2F2,PJA1,CCT2,KCNH1,SON,ANKRD28,FOXJ1,LGR4,ELL2,MSMO1,KCNA1,GNB4,GPATCH11,	0.999985858057249	1098	357	7057
mmu-miR-10b-5p	15	RND1,TRIM27,CDKN1A,PAXIP1,ZBTB8A,MDC1,MKL2,RAB11B,UBE2V2,SMAD9,LATS1,RAB11FIP5,BACH2,GNG2,NCAN,	0.999988734798182	1098	230	7057
mmu-miR-669b-5p	1	XRN2,	0.999989355866415	1098	68	7057
mmu-miR-302a-3p	1	LATS2,	0.999993559645584	1098	71	7057
mmu-miR-369-3p	1	AP3M1,	0.999995392150737	1098	73	7057
mmu-miR-24-3p	29	FGFR1,KDM5B,VHL,CCDC85B,RTN1,ABI2,SYT1,ABL1,H2AFX,NSD1,EPN1,KLC2,GPRASP1,CALU,OS9,CYLD,DPAGT1,TPPP,POGZ,NRXN3,ACTR10,PCLO,KCNJ2,TSPYL4,CNST,ECE1,PIGN,GRIN1,FAM131A,	0.99999581397765	1098	371	7057
mmu-miR-374b-5p	1	B3GAT1,	0.999996102293261	1098	74	7057
mmu-miR-692	4	MMP14,TERF1,RAB11FIP3,PLXNB1,	0.999998030459889	1098	124	7057
mmu-miR-717	2	APPBP2,MRPL9,	0.999999171321433	1098	101	7057
mmu-miR-15a-5p	43	ITPR1,HAP1,YWHAE,YAF2,BCL2L1,PRMT5,GOLGA2,DNM1L,VPS37C,SMAD2,KLHL2,AMOTL2,RTN3,DYNC1I1,TSC22D1,RAF1,AMFR,CBFA2T3,DYRK1A,CNTNAP1,CBX4,PLK2,POLR2M,CX3CL1,KPNB1,DYNLL2,NFX1,STRN,POLR3A,GABPA,MARK2,MEPCE,UBE2Q1,ATG14,UBE4B,GNE,SEC24A,GLUD1,ZMIZ2,NFE2L1,EXTL3,DENND6A,NPTXR,	0.999999245590412	1098	516	7057
mmu-miR-694	1	CD63,	0.999999267971893	1098	84	7057
mmu-miR-743a-3p	2	CETN3,PGP,	0.999999395243256	1098	103	7057
mmu-miR-324-3p	24	NCK1,MBIP,AP2B1,PEX19,HDAC6,RBM39,PIK3CA,LIN7C,DRD2,CANX,ADCY5,RAP1GAP,CHD4,RALGDS,GNB1,NLGN2,RAB6A,RYK,IGBP1,CHRNA4,MAPK6,KLF9,LRP3,FAM171B,	0.999999644891856	1098	351	7057
mmu-miR-129-2-3p	5	SFN,MPRIP,SAP18,PRPF31,NAV2,	0.999999821260677	1098	154	7057
mmu-miR-335-3p	2	UBE2D3,KCNF1,	0.999999893479998	1098	114	7057
mmu-miR-410-3p	4	CBX3,NCK2,ZWINT,MPPED2,	0.999999960852092	1098	151	7057
mmu-miR-19b-3p	18	ARF3,ATF2,RALBP1,GADD45A,ILF3,ACTN1,TNIP1,SHANK1,MAML1,LDLR,SNTB2,PPP2R2A,NAP1L3,SIK1,ARHGAP21,TMEM30A,TRAPPC10,ZNFX1,	0.999999982529725	1098	320	7057
mmu-miR-290a-5p	4	DCP2,HMGB1,CAMK1D,RRAGD,	0.999999987926049	1098	159	7057
mmu-miR-759	1	RPS3,	0.999999988684966	1098	109	7057
mmu-miR-34b-5p	20	NCALD,MAX,GNAS,EXOC5,SSRP1,ADRBK1,RALA,UBE2L3,RPH3A,AKAP6,KCNQ2,ATXN1L,ZFP91,CNDP2,BRINP1,HPCAL1,SYT4,JPH3,MAML3,LGALSL,	0.999999992941534	1098	349	7057
mmu-let-7b-5p	20	GRIK2,RAB11FIP4,GGA3,RNF5,VSNL1,ACTG1,NOL8,USP22,YLPM1,ITSN2,NLK,SLC25A4,PCGF3,DDN,SNX5,TUBB4A,ADRA2A,GNS,FLYWCH1,PIGA,	0.999999994913417	1098	352	7057
mmu-miR-342-3p	1	AFF1,	0.999999995076132	1098	114	7057
mmu-miR-223-3p	15	VIM,RGS2,RNF14,GRM7,VTI1A,TRAPPC6B,PDIA6,KAT6A,CLASP2,MLC1,CASKIN1,CDC42BPA,ATP2B1,PRKAR2B,SGSM1,	0.999999998053981	1098	307	7057
mmu-miR-466a-3p	5	PLXNA1,RAI1,RBBP5,FBXO45,SIPA1L1,	0.999999998791683	1098	189	7057
mmu-miR-511-3p	1	BCL10,	0.999999999654994	1098	130	7057
mmu-miR-362-5p	11	WWC1,CCT3,CDH5,PRKCA,STXBP1,UBE2E3,CIT,PRPF4B,GPN1,EXOC1,CSNK1G3,	0.999999999727463	1098	277	7057
mmu-miR-758-3p	9	BNIP3L,MTUS2,UBQLN4,TNR,TNC,KCNV1,TMX1,GRM4,POU3F4,	0.999999999776782	1098	254	7057
mmu-miR-139-5p	2	BYSL,RCHY1,	0.999999999782113	1098	153	7057
mmu-miR-466l-3p	1	LRRC8A,	0.999999999891951	1098	137	7057
mmu-miR-495-3p	5	GNA13,SRPK2,SATB1,EZR,CUL5,	0.999999999911356	1098	207	7057
mmu-miR-541-5p	12	PPFIA1,GABPB1,CFL1,CNTN1,SEPT4,CD81,PHYHIP,AMPH,EPHB1,ATG13,MID1IP1,SPOCK3,	0.999999999959814	1098	304	7057
mmu-miR-298-5p	7	PIN1,HNRNPC,CD2BP2,DYNLL1,SIAH2,TUBB5,DYNC1LI1,	0.999999999967221	1098	242	7057
mmu-miR-377-3p	2	HEXIM1,NET1,	0.999999999972531	1098	166	7057
mmu-miR-26a-5p	21	ARF1,PPP1R9B,EPS8,DNM1,ANKRD11,STK39,DAB1,MRFAP1,ZRANB2,TNFRSF21,DLG2,HUWE1,DOT1L,CPSF2,VPS26A,ACSL3,JAGN1,PNRC1,ANKHD1,LAPTM4A,IMPAD1,	0.999999999993404	1098	422	7057
mmu-miR-425-5p	16	RBMX,CSNK1D,EIF4A2,KDM1A,SYT16,ADORA1,PPP2CB,GID8,SRP68,HSPA4L,ATP11A,HIVEP1,GUCY1A3,CLSTN3,STRADA,RPUSD1,	0.999999999999941	1098	404	7057
mmu-miR-7b-5p	20	RXRA,NCS1,COPG1,BMPR1B,STMN2,BAG3,AES,TERF2IP,GABBR1,SETDB1,SMARCE1,FGF1,KPNA6,FJX1,FNTA,DIRAS1,BFAR,CLIP3,NCDN,NDST1,	0.999999999999953	1098	453	7057
mmu-miR-1195	3	RPL31,TCOF1,PPFIA3,	1	1098	353	7057
mmu-miR-17-5p	12	XRN1,ERBB4,TCEAL1,CDH2,SCP2,KLF10,HDAC8,NFE2L2,GABBR2,PHLPP1,GAS7,NEFH,	1	1098	408	7057
mmu-miR-1935	1	CHMP5,	1	1098	228	7057
mmu-miR-301b-3p	9	ACVR1,AP1M1,NUP62,FBXW5,RAB10,SORBS2,RB1CC1,PEX11A,PDE4B,	1	1098	389	7057
mmu-miR-329-3p	21	PIAS1,HNRNPD,ATXN7,APPL1,RRAGA,WWP2,GRB2,SIN3A,PRKCD,FUS,CCT7,SYNJ2BP,AKAP5,PARD6B,PCGF2,KLHL13,SEPT11,CDK12,RBM48,XK,MAGEE1,	1	1098	556	7057
mmu-miR-340-5p	16	STK24,NBR1,DR1,MAP1LC3B,XPO5,ARL2BP,VCAM1,ZMYND11,LRIF1,TRAPPC8,CHMP4B,ACTR2,TAX1BP1,GOT1,PANK2,TMEFF2,	1	1098	588	7057
mmu-miR-466d-5p	4	UNC13B,RARA,MICALL1,MON1B,	1	1098	418	7057
mmu-miR-466i-3p	1	MFSD5,	1	1098	391	7057
mmu-miR-466m-3p	1	SH3KBP1,	1	1098	258	7057
mmu-miR-706	1	EMC1,	1	1098	268	7057
mmu-miR-709	1	EIF2B1,	1	1098	274	7057
