# Supplementary material for: m6A-Driver: Identifying Context-Specific mRNA m6A Methylation-Driven Gene Interaction Networks
Source: PLoS Comput Biol. 2016 Dec 27;12(12):e1005287. doi: 10.1371/journal.pcbi.1005287 (PMC5226821; doi:10.1371/journal.pcbi.1005287)
Supplement: S2 Text — (TXT) [file pcbi.1005287.s015.txt]

## METTL3_mirRNA_enrichment
miRNA	Count	Gene	p_value	List_Total	Target_Hits	Target_Total
hsa-miR-128b	2	KMT2A,AFF1,	0.040826664864555	1296	4	14812
hsa-miR-29c-5p	1	USP22,	0.473382623259008	1296	7	14812
hsa-miR-1274a	1	MYH10,	0.519470527282832	1296	8	14812
hsa-let-7e-3p	1	PHF23,	0.634900343864266	1296	11	14812
hsa-miR-518b	1	RAP1B,	0.666844100880459	1296	12	14812
hsa-miR-450a-5p	1	HNRNPK,	0.695991028445926	1296	13	14812
hsa-miR-210-3p	7	P4HB,TNPO1,CASP8AP2,VMP1,MNT,HECTD1,NPTX1,	0.849465640612205	1296	109	14812
hsa-miR-155-5p	69	FLNA,LSM3,CHAF1A,UPF2,RING1,NUP62,PHC2,SRPK2,PODXL,EEF1A2,EIF3A,TIMM13,RCOR1,CTNNA1,SIN3A,SDCBP,CEBPB,TXNRD1,AP1G1,EXOC2,SMAD1,SUPT5H,ARPC3,NEU1,TFCP2,GEMIN5,CSNK1A1,MAP3K14,EHD1,EIF4G2,S100A11,TRIO,CARS,MYO10,EXOSC2,CDC73,CHRAC1,MAVS,CEP55,SYNE2,ANKFY1,ARGLU1,LARS,MATR3,CTSA,MARC1,CNDP2,RAB6A,HNRNPA3,RAI14,CUX1,SH3BP4,CCDC82,COLGALT1,LRRC59,QRICH1,PPM1G,FOXK1,SPECC1,MPZL1,CIAPIN1,EXOC3,RREB1,MCA…	0.85769017022264	1296	888	14812
hsa-miR-127-3p	1	SETD8,	0.878261001545884	1296	23	14812
hsa-miR-410-5p	1	RPL41,	0.878261001545884	1296	23	14812
hsa-miR-451a	1	UBE2H,	0.878261001545884	1296	23	14812
hsa-miR-345-5p	2	ABCC1,YEATS2,	0.884409202774371	1296	41	14812
hsa-miR-598-3p	1	URI1,	0.888903727415053	1296	24	14812
hsa-miR-151a-5p	3	CCT3,SPEN,SETD1B,	0.892359818705172	1296	58	14812
hsa-miR-184	1	AKT2,	0.922943979004682	1296	28	14812
hsa-miR-133b	3	RB1CC1,PKM,CDK13,	0.931225471442365	1296	65	14812
hsa-miR-126-3p	2	CRK,PIK3R2,	0.93571402723539	1296	49	14812
hsa-miR-425-5p	7	CLU,NADK,BCOR,KAT6A,DDX6,DHCR7,PPP1R15B,	0.948564299253888	1296	132	14812
hsa-miR-626	1	SLC7A5,	0.951218685794307	1296	33	14812
hsa-miR-101-5p	2	PRKDC,TMSB10,	0.959092358677137	1296	55	14812
hsa-miR-137	6	YBX1,CTBP1,KDM1A,CSE1L,PXN,ESRRA,	0.960704896827407	1296	122	14812
hsa-miR-346	3	CFLAR,NR2F6,DGCR2,	0.978226885780648	1296	82	14812
hsa-miR-1229-3p	10	PHC1,SIK2,C19ORF10,BRD2,TUBG1,SRCAP,OTUD7B,BET1L,ZNF687,PHRF1,	0.979741588817501	1296	196	14812
hsa-miR-1268a	1	SOX12,	0.982148155714268	1296	44	14812
hsa-miR-596	1	LGALS3BP,	0.982148155714268	1296	44	14812
hsa-miR-3682-3p	1	MAML3,	0.983706602375007	1296	45	14812
hsa-miR-6806-5p	1	MRPL41,	0.98512890259843	1296	46	14812
hsa-miR-1-3p	61	ARF3,PPIB,CSRP1,SFN,KLHL42,AP1M1,EHMT2,XPO6,TPM3,EGFR,CALM1,MDC1,DDX5,YTHDC1,SNAPIN,NOTCH2,HSPA4,PTMA,CDK9,RFC2,CAND1,HSPD1,HNRNPU,PNP,TMSB4X,ATP6V1E1,CD63,ARCN1,GNB1,UBTF,DNAJB1,TRIM26,EIF4G1,COPZ1,G6PD,TELO2,ARID1A,CAPN1,ARID2,DDX42,SEC23IP,TPM4,CNOT6,TAGLN2,RPRD2,SUGP1,EHMT1,RABEPK,SH2D4A,EML4,SEC16A,PGD,SDC4,FAM208A,RNF213,NUP160,KIF2A,VPS53,AGRN,CALM3,LHX4,	0.985465966783667	1296	902	14812
hsa-miR-1910-5p	1	PRRC2B,	0.986426958546329	1296	47	14812
hsa-miR-548b-3p	2	RER1,ZBTB21,	0.987215897014362	1296	70	14812
hsa-miR-7108-5p	1	JADE2,	0.987611631141579	1296	48	14812
hsa-miR-1296-5p	4	MCM2,HCFC1,MED29,KPNB1,	0.989704041734309	1296	111	14812
hsa-miR-4708-3p	1	HDDC3,	0.99058019850782	1296	51	14812
hsa-miR-1914-5p	2	RALBP1,FDX1L,	0.990683626046229	1296	74	14812
hsa-miR-296-5p	1	HGS,	0.991402149700995	1296	52	14812
hsa-miR-6882-3p	1	SNRNP25,	0.991402149700995	1296	52	14812
hsa-miR-514b-3p	1	IGBP1,	0.992152328768457	1296	53	14812
hsa-miR-361-5p	6	RNF4,GTF2E1,SRSF3,ERAL1,EDC3,ZMYND11,	0.992575460780926	1296	151	14812
hsa-miR-6889-5p	1	DDA1,	0.993461908100215	1296	55	14812
hsa-miR-6803-5p	2	CITED4,MYL12A,	0.994227121879744	1296	80	14812
hsa-miR-330-5p	3	NHP2,PFAS,FTSJ3,	0.994418296411643	1296	101	14812
hsa-miR-659-3p	1	PSMA1,	0.994552811449233	1296	57	14812
hsa-miR-802	1	MECP2,	0.994552811449233	1296	57	14812
hsa-miR-223-3p	2	NFIX,RHOB,	0.995814009225918	1296	84	14812
hsa-miR-489-3p	1	PTPN11,	0.995857376908635	1296	60	14812
hsa-miR-885-5p	1	MCM5,	0.995857376908635	1296	60	14812
hsa-miR-3606-5p	1	CHMP1B,	0.996548366194333	1296	62	14812
hsa-miR-217	1	SIRT1,	0.997124024629818	1296	64	14812
hsa-miR-191-5p	1	PI4KB,	0.997812506624151	1296	67	14812
hsa-miR-376a-5p	1	SRSF11,	0.997812506624151	1296	67	14812
hsa-miR-199a-3p	2	MAPK1,JUNB,	0.997981096895328	1296	93	14812
hsa-miR-4326	1	MLST8,	0.99800317724972	1296	68	14812
hsa-miR-502-3p	1	COMMD4,	0.99800317724972	1296	68	14812
hsa-miR-320b	4	ARF1,ZNF581,ATN1,SLC23A2,	0.998019096191975	1296	135	14812
hsa-miR-224-5p	3	AP2M1,PDGFRB,NCOA6,	0.998026110843111	1296	115	14812
hsa-miR-106b-3p	1	BCL7B,	0.998177216568793	1296	69	14812
hsa-miR-502-5p	1	TRAF2,	0.998177216568793	1296	69	14812
hsa-miR-874-3p	1	HNRNPF,	0.998177216568793	1296	69	14812
hsa-miR-644a	1	ACTB,	0.99833607627248	1296	70	14812
hsa-miR-2110	2	FASN,ALDH3B1,	0.998419323447199	1296	96	14812
hsa-miR-320d	1	RBFOX2,	0.998481081249608	1296	71	14812
hsa-miR-138-5p	2	RHOC,EID1,	0.998543378482158	1296	97	14812
hsa-miR-1224-5p	1	TRAPPC1,	0.998613440670413	1296	72	14812
hsa-miR-4433b-5p	1	SYNPO,	0.998613440670413	1296	72	14812
hsa-miR-6739-3p	1	SDCCAG3,	0.998734258100743	1296	73	14812
hsa-miR-429	3	ERBB2IP,VAC14,ZEB2,	0.998921954079988	1296	123	14812
hsa-miR-212-3p	1	TJP1,	0.999120977893586	1296	77	14812
hsa-miR-708-5p	1	RANBP2,	0.999120977893586	1296	77	14812
hsa-miR-200a-3p	3	SMAD3,CTNNB1,G3BP2,	0.999142251187157	1296	126	14812
hsa-miR-296-3p	9	SF3B4,MAP1S,SETDB1,CHTF8,SNRPD2,NPM1,TMX2,ZBTB22,ARHGAP35,	0.999250098891614	1296	241	14812
hsa-miR-141-3p	3	SFPQ,YWHAG,CDYL,	0.999263865068514	1296	128	14812
hsa-miR-1254	2	RBBP6,UBA1,	0.999304350881834	1296	106	14812
hsa-miR-491-5p	2	BCL2L1,CHD4,	0.999304350881834	1296	106	14812
hsa-miR-541-5p	1	NFX1,	0.999331240441013	1296	80	14812
hsa-miR-193b-3p	49	MCM3,PCNA,MCM7,TACC3,MCM4,AIMP2,MRPL4,MAX,RBM8A,DSN1,ZWINT,ASF1B,CDC20,XPO1,FANCE,CLSTN1,KPNA2,PRNP,SHMT1,TK1,PLIN3,WWTR1,SEC61A1,WHSC1,TPX2,DDX21,MRPL32,PTGES2,ZNF512B,RAVER1,POLE,EPPK1,AGPAT1,FANCI,LPCAT1,ASXL1,CDC42EP4,SESN2,SARS2,STARD7,SKA3,SLC1A5,NCAPH2,PDXDC1,KANK2,PSRC1,ESPL1,MPST,FAM20B,	0.999383294648765	1296	849	14812
hsa-miR-134-5p	1	FOXM1,	0.999442646519952	1296	82	14812
hsa-miR-133a-3p	2	VKORC1,FSCN1,	0.99950001612952	1296	110	14812
hsa-miR-7109-5p	1	CRMP1,	0.999646547410143	1296	87	14812
hsa-miR-29c-3p	7	MKL2,SCAF11,HDGF,CDV3,SUV420H2,IRF2BP2,OTULIN,	0.999680526366166	1296	219	14812
hsa-miR-6805-3p	1	UBL4A,	0.999731041797602	1296	90	14812
hsa-miR-595	1	YTHDF3,	0.999754449083954	1296	91	14812
hsa-miR-34a-5p	31	PLCG1,IMMT,MYO1C,YY1,SRRM2,AP2B1,WBP11,RNF40,UTP14A,DDX56,NUP98,POLR2A,UBE3C,SMARCC2,DDX24,PWP2,KPNA1,PKP2,RAE1,TOMM40,HIST2H2BE,HIST1H1C,ADNP,TTLL12,GTF3C1,CHERP,MAP4,IGF2BP3,PRKRIR,PYCR1,DHX38,	0.999782126674621	1296	615	14812
hsa-miR-206	1	MET,	0.999795325649089	1296	93	14812
hsa-miR-205-5p	4	INPPL1,MED1,SIGMAR1,EGLN2,	0.999818084287642	1296	168	14812
hsa-miR-199b-5p	1	HES1,	0.999857786616787	1296	97	14812
hsa-miR-19b-1-5p	1	FGFR2,	0.999870157559646	1296	98	14812
hsa-miR-124-3p	86	TOPBP1,ARAF,MAPKAPK2,SERPINH1,TRIM29,NFIC,MAPK1IP1L,TSC22D4,FBXL18,APEX2,ADAM15,DBNL,CD2BP2,GSTK1,SGK1,CTNND1,MAPK14,GNA12,CDC27,ITGB1,MED10,SLC31A2,LDLRAP1,TJP2,TYK2,E2F4,PBX1,CTDSP2,CAST,GTF3C5,CBX2,MAML1,SKIL,BICD2,MED20,RAB8A,MOGS,SEC11A,MYH9,SNTA1,MRPS12,GIT2,CALR,PTRF,STOM,EIF3L,G3BP1,UBE2R2,EIF3B,SEPT9,PLOD1,TRIP12,NPLOC4,NSUN2,FAM129B,TXLNA,SERP1,HADHA,TMED9,PRKCDBP,CAPNS1,USP47,ANAPC7,PA…	0.999899564876725	1296	1426	14812
hsa-miR-3978	1	BCAR1,	0.999901176115473	1296	101	14812
hsa-miR-769-3p	3	PHLDA3,ELL,MBTPS1,	0.99990966090615	1296	155	14812
hsa-miR-4691-3p	1	SARM1,	0.99990977036103	1296	102	14812
hsa-miR-199a-5p	2	DDR1,MAP3K11,	0.999926443531825	1296	133	14812
hsa-miR-421	6	TRIM27,DDX39A,MRPL38,ATP6V0C,POLR2D,RHOBTB2,	0.999927836111231	1296	222	14812
hsa-miR-423-3p	6	RXRA,UPF1,ETF1,PUM1,NACC2,ZC3H4,	0.999927836111231	1296	222	14812
hsa-miR-605-5p	1	TRAF4,	0.999931320400357	1296	105	14812
hsa-miR-22-3p	2	HMGB1,SOGA1,	0.999932363256284	1296	134	14812
hsa-miR-374b-5p	6	TACC1,HSPA13,NUP153,DEK,RRS1,SON,	0.999937161483865	1296	224	14812
hsa-miR-7-5p	24	SRSF1,ILF3,RAF1,GIT1,UBQLN4,RNF114,HSPBP1,DNAJC5,CLN3,MEPCE,SSU72,APLP2,MRPL10,NUDCD3,ATP1B3,ENTPD6,PLEC,SUPT4H1,DNAJC11,BCL9L,PMEPA1,TAPBP,SRM,GALNT2,	0.999948608003665	1296	539	14812
hsa-miR-127-5p	1	MBP,	0.999952264888094	1296	109	14812
hsa-miR-4530	1	KIF26B,	0.999956413959274	1296	110	14812
hsa-miR-935	1	TFDP1,	0.999963660856956	1296	112	14812
hsa-miR-145-5p	5	MAP3K3,DDX17,KLF5,APH1A,KLF4,	0.999965789713887	1296	212	14812
hsa-miR-7515	1	KMT2B,	0.999969702065608	1296	114	14812
hsa-miR-552-5p	1	TXNDC17,	0.999976932990493	1296	117	14812
hsa-miR-32-3p	1	CARKD,	0.999978936869349	1296	118	14812
hsa-miR-338-3p	1	DAB2IP,	0.999978936869349	1296	118	14812
hsa-miR-197-3p	14	GORASP2,WDR6,RXRB,EHD2,FBXW7,KLF10,LRP4,NOA1,DPH1,IER3,FAM46B,ADIPOR1,MED16,TSPYL1,	0.999980538902331	1296	391	14812
hsa-miR-140-3p	3	SS18,WDR26,VWA9,	0.999981511624403	1296	175	14812
hsa-miR-744-5p	15	RAI1,DVL1,ENO1,SNAPC4,NMT1,TMEM189,INTS3,CDK12,ATP11A,AGPAT2,FAM53C,ZMYM3,FBXL19,HM13,IER5,	0.999982147590007	1296	410	14812
hsa-miR-378a-3p	2	VPS37B,CHAMP1,	0.999986362820118	1296	153	14812
hsa-miR-328-3p	1	VPS28,	0.99998662719361	1296	123	14812
hsa-miR-542-3p	1	BIRC5,	0.99998662719361	1296	123	14812
hsa-miR-182-5p	2	PFN1,FOXF2,	0.99998848646077	1296	155	14812
hsa-miR-200b-3p	2	PTPN12,RERE,	0.99998848646077	1296	155	14812
hsa-miR-324-5p	8	PIAS4,NELFB,PMS2,KIF3B,PPP1R18,MEA1,SAP30BP,PACS1,	0.999988779352709	1296	289	14812
hsa-miR-93-3p	6	PUF60,EEF1D,CTTNBP2NL,DMWD,DAZAP1,ARFGAP1,	0.999991838268896	1296	253	14812
hsa-miR-671-5p	1	OGT,	0.999994094508072	1296	132	14812
hsa-miR-1301-3p	3	RPA1,TXN,PEF1,	0.999994451969569	1296	190	14812
hsa-miR-759	1	IRAK1BP1,	0.999994607015468	1296	133	14812
hsa-miR-939-5p	1	SH3BP2,	0.999995075013657	1296	134	14812
hsa-miR-34c-5p	1	CAV1,	0.999995502370805	1296	135	14812
hsa-miR-29a-3p	4	RAN,GLUL,DAG1,C1QTNF6,	0.999995892511188	1296	218	14812
hsa-miR-340-5p	9	CTTN,RNF11,SMC3,TXLNG,ACIN1,RFWD3,PIM3,CHMP4B,SZRD1,	0.999995961893745	1296	324	14812
hsa-miR-214-3p	2	MAP2K3,QKI,	0.999996776947352	1296	170	14812
hsa-miR-769-5p	3	LSM4,NABP2,GOT1,	0.999997092269911	1296	198	14812
hsa-miR-17-3p	1	ICAM1,	0.99999761707024	1296	142	14812
hsa-miR-760	2	UNK,FEM1A,	0.999997707065075	1296	174	14812
hsa-miR-18a-5p	5	NR3C1,NEDD9,HNRNPR,MID1,GABPA,	0.999997772510074	1296	249	14812
hsa-miR-652-3p	1	MRAS,	0.999997823734225	1296	143	14812
hsa-miR-31-5p	2	RDX,LATS2,	0.999997894295603	1296	175	14812
hsa-miR-221-3p	10	TNIP1,TFAP2A,TICAM1,CREBZF,HNRNPA0,HIVEP1,B4GALT2,DDIT4,HOXC10,PHF12,	0.999998331450318	1296	357	14812
hsa-miR-6826-3p	1	EID2,	0.999998737085432	1296	149	14812
hsa-miR-1226-3p	3	RABL6,KARS,TM9SF4,	0.999998808836171	1296	209	14812
hsa-miR-132-3p	4	CCNB1,STAU1,FKBP10,VPS13D,	0.999998904524978	1296	235	14812
hsa-miR-375	15	SYNCRIP,RAB10,HSP90AA1,PRKCA,PARP1,HN1,EFTUD2,NOLC1,CALU,WDR1,KCTD10,TNS3,RAPGEF1,CCDC88A,KIAA1191,	0.999998973837056	1296	459	14812
hsa-miR-33a-5p	1	C19ORF43,	0.999999441461666	1296	158	14812
hsa-miR-30e-3p	1	PPP2R2B,	0.999999574405963	1296	161	14812
hsa-miR-495-3p	1	MTRNR2L1,	0.999999703773364	1296	165	14812
hsa-miR-877-5p	3	HSPA8,NOTCH2NL,PRCC,	0.999999725936116	1296	227	14812
hsa-miR-6739-5p	1	MUL1,	0.999999729424716	1296	166	14812
hsa-miR-4465	1	TAF13,	0.999999752853259	1296	167	14812
hsa-miR-146a-5p	1	BRCA2,	0.999999774251745	1296	168	14812
hsa-miR-9-5p	6	NFKB1,EEF2K,NAV1,FAM46A,IPO7,MALAT1,	0.999999815656142	1296	305	14812
hsa-miR-625-5p	1	ILK,	0.9999998564467	1296	173	14812
hsa-miR-125a-5p	3	PDPK1,RARA,MAP2K7,	0.999999857806585	1296	235	14812
hsa-miR-505-3p	2	PDE4DIP,THADA,	0.999999863536615	1296	207	14812
hsa-miR-532-3p	2	C20ORF24,PRPF8,	0.999999874756094	1296	208	14812
hsa-miR-423-5p	5	PPARGC1B,AAR2,GTF2F1,NSD1,RNF139,	0.999999875130227	1296	287	14812
hsa-miR-503-5p	3	HEXIM1,SIAH2,CCNF,	0.999999879352778	1296	237	14812
hsa-miR-30a-3p	1	CYR61,	0.999999890584361	1296	176	14812
hsa-miR-200c-3p	1	EP300,	0.999999908700035	1296	178	14812
hsa-miR-101-3p	7	ATXN1,CBFA2T2,FOS,DUSP1,MRGBP,KDM3B,PIP5K1C,	0.999999909232729	1296	337	14812
hsa-miR-18a-3p	7	GIPC1,MAST2,MEN1,ZW10,RBBP4,DALRD3,PHLDB1,	0.999999921512517	1296	339	14812
hsa-miR-100-5p	3	TSC22D1,PLK1,PATZ1,	0.999999937537405	1296	245	14812
hsa-miR-23a-3p	2	MT2A,PEX26,	0.999999946933043	1296	218	14812
hsa-miR-1307-3p	2	SNRPA,SF3B5,	0.999999951303365	1296	219	14812
hsa-miR-29b-3p	2	SP1,COL1A1,	0.999999958995457	1296	221	14812
hsa-miR-144-3p	1	NFE2L2,	0.999999959554815	1296	187	14812
hsa-miR-148a-3p	1	PTPN23,	0.999999959554815	1296	187	14812
hsa-miR-548d-5p	1	ZMYND8,	0.999999959554815	1296	187	14812
hsa-miR-942-5p	1	CDKN1A,	0.999999966246535	1296	189	14812
hsa-miR-7111-5p	1	POC1A,	0.999999987511864	1296	200	14812
hsa-miR-196a-5p	4	PCGF3,RPUSD2,HOXB7,ZCCHC11,	0.999999989768588	1296	294	14812
hsa-miR-130b-3p	15	GOPC,NDEL1,HNRNPUL1,WDR33,TNKS1BP1,CLIP1,NR2C2AP,ASB6,ADARB1,UQCRQ,ZCCHC14,ARHGAP1,SLMAP,KMT2D,KLHL21,	0.999999989983993	1296	534	14812
hsa-miR-148b-3p	7	NCS1,ZDHHC17,MAZ,TOMM70A,ALPI,RHOF,PNPLA2,	0.999999994818615	1296	376	14812
hsa-miR-30a-5p	23	LSM1,PHB2,NCL,SLC9A3R2,BAZ1B,GTF3C4,ATRX,PPP1CC,STUB1,TUBB4B,DNAJA1,UAP1,PRPF4B,STRN,SARS,SF3B3,SEPT7,EXOSC10,NUCB1,TMED10,DARS2,RQCD1,PTGFRN,	0.999999996056498	1296	700	14812
hsa-miR-107	3	CSNK1G2,CRKL,NINJ1,	0.999999996253839	1296	279	14812
hsa-miR-339-5p	1	ZNF408,	0.999999996473156	1296	214	14812
hsa-miR-590-3p	6	CITED2,EXOC5,VPS35,GPATCH8,RBM12B,MED13L,	0.999999997477819	1296	362	14812
hsa-miR-21-5p	15	RTN4,DAXX,CDC25A,TGIF1,DERL1,NR2C2,TGFBR2,KBTBD7,MTAP,PURB,BASP1,ARHGEF12,SAR1A,NFIB,GNE,	0.999999999408547	1296	578	14812
hsa-miR-103a-3p	8	MLLT6,SF3A1,HNRNPA2B1,CPSF7,UBFD1,LARP4B,CAMSAP1,SCAF1,	0.999999999544715	1296	432	14812
hsa-miR-23b-3p	3	VHL,SNRPC,C11ORF68,	0.999999999570536	1296	305	14812
hsa-miR-410-3p	1	MMGT1,	0.999999999630035	1296	239	14812
hsa-miR-125b-5p	6	CEBPG,EIF4EBP1,RPL29,FAT1,ZNF592,CASC3,	0.999999999747234	1296	392	14812
hsa-miR-1224-3p	1	CDC42EP1,	0.999999999784524	1296	245	14812
hsa-miR-331-3p	6	RNF7,POLR2M,PHLPP1,YTHDF1,PITX1,BRPF1,	0.999999999828122	1296	397	14812
hsa-miR-122-5p	11	IGF1R,PPP1R9B,SMURF2,PFDN1,SRF,DYNC1H1,TPD52L2,MPV17,ADAM10,FOXK2,FOXJ3,	0.999999999831736	1296	513	14812
hsa-miR-342-3p	2	GEMIN4,FOSL2,	0.999999999893644	1296	290	14812
hsa-miR-10b-5p	2	MAPRE1,ATG13,	0.999999999924766	1296	294	14812
hsa-miR-324-3p	3	CREBBP,RAB7A,DERL2,	0.999999999925847	1296	326	14812
hsa-miR-183-5p	3	MKL1,ABCF1,ZFPM1,	0.999999999946964	1296	330	14812
hsa-miR-98-5p	21	CBX5,TARBP2,ZFP36L1,TCERG1,NCOA3,MRPL12,LTBR,KPNA6,PDHB,CEBPD,ASAP1,USP36,TTI1,MRTO4,DIDO1,MRPS2,ZMPSTE24,OXA1L,PIGC,WDR74,PALM2-AKAP2,	0.999999999959473	1296	739	14812
hsa-miR-1260b	1	SMOC1,	0.999999999977287	1296	270	14812
hsa-miR-374a-5p	1	GADD45A,	0.999999999982656	1296	273	14812
hsa-miR-181d-5p	1	MGMT,	0.999999999984147	1296	274	14812
hsa-miR-142-3p	4	PSMB5,INCENP,FAM98A,DCTN4,	0.999999999987699	1296	377	14812
hsa-miR-149-5p	4	NR2F1,TCF20,PEX6,MSRB1,	0.99999999999113	1296	381	14812
hsa-miR-204-5p	4	SNAI1,PLAUR,TCF12,AKAP1,	0.99999999999113	1296	381	14812
hsa-miR-30d-5p	3	ANKRA2,TAB1,TAF1C,	0.99999999999163	1296	352	14812
hsa-miR-203a-3p	1	ABL1,	0.999999999992276	1296	282	14812
hsa-miR-32-5p	8	PRMT5,PAXIP1,MDM2,TRAF3,GOLGA3,MRPL17,ZDHHC5,SIK1,	0.999999999993417	1296	489	14812
hsa-miR-27a-3p	4	AMOTL2,GRWD1,SP4,PDS5B,	0.999999999994997	1296	388	14812
hsa-miR-185-5p	1	EPAS1,	0.999999999995494	1296	288	14812
hsa-miR-373-3p	8	RELA,CENPF,RAD23B,ZHX1,CDK19,VEGFA,STK4,TNFAIP1,	0.99999999999639	1296	497	14812
hsa-let-7i-5p	1	GPS1,	0.999999999997596	1296	295	14812
hsa-miR-320a	9	ZNF496,FHL3,ZFP64,MED26,GGA1,TFRC,POLR3D,MRPL9,NIT2,	0.999999999999638	1296	552	14812
hsa-miR-128-3p	6	EPB41L1,FYN,UBE2N,MAPK6,CCDC6,TMEM30A,	0.99999999999988	1296	490	14812
hsa-miR-661	1	VCL,	0.999999999999886	1296	329	14812
hsa-miR-454-3p	2	HMGXB3,BAHCC1,	0.999999999999887	1296	369	14812
hsa-miR-424-5p	4	PIAS1,CUL2,ANKHD1,PNISR,	0.999999999999911	1296	437	14812
hsa-miR-877-3p	10	FAM115A,IP6K1,COPB2,VCPIP1,SPAG5,ABR,RPL13A,ENSA,TARS,ZNF593,	0.999999999999917	1296	596	14812
hsa-miR-222-3p	2	CDKN1B,PAN2,	0.999999999999938	1296	376	14812
hsa-miR-6513-5p	1	RAB9A,	0.999999999999964	1296	342	14812
hsa-miR-215-5p	16	HOXB9,RAB1A,STAM,ZBTB33,CCDC47,PRSS23,CIT,TIFA,CHD7,RMI1,CENPE,CENPA,DIS3L,LARP1B,RNF26,SARAF,	0.999999999999965	1296	745	14812
hsa-miR-508-5p	1	ZNRD1,	0.999999999999977	1296	347	14812
hsa-miR-24-3p	18	TGFB1,ARHGEF7,TRIB3,VPS25,CDK4,MYC,DEDD,CDKN2A,AURKB,FEN1,GTF3C2,FURIN,ADD1,TOMM22,MRPL40,ZNF217,UQCC1,GLYR1,	0.999999999999978	1296	795	14812
hsa-miR-30b-5p	2	ZFYVE20,PHF13,	0.999999999999989	1296	396	14812
hsa-miR-16-5p	55	MCL1,POLR1C,PHKB,SGTA,SQSTM1,PAFAH1B2,KPNA3,EEF1G,ARHGDIA,TOR1A,CDCA8,IGF2R,ZNF622,ZRANB2,TMEM43,TPI1,EEF1A1,DAP3,ACTR1A,USP9X,LAMTOR2,MLLT1,PPP2R1A,PPIF,PHLDB2,POLR3A,RANGAP1,PPP2R5C,TUBB,NOB1,PSAT1,MRRF,RPL13,EEF2,COA7,PDIA6,ADSS,UQCC3,TXN2,HARS,UBE2V1,TBRG1,RBM15B,TPT1,HSPA1B,ASXL2,CLASP1,ZNF384,EIF5B,XYLT1,MRPS25,ANKLE2,IFRD2,SLC16A3,NCKAP5L,	0.999999999999992	1296	1519	14812
hsa-miR-548s	1	ACOT13,	0.999999999999995	1296	363	14812
hsa-miR-520h	1	ID3,	0.999999999999995	1296	364	14812
hsa-miR-186-5p	14	SF1,STK25,NUAK1,ELK1,NDUFA7,BTF3,NENF,HMOX2,FEM1B,AEN,FAM192A,SPRED2,TRAPPC10,MESDC2,	0.999999999999995	1296	729	14812
hsa-miR-1273e	1	SNX22,	0.999999999999996	1296	366	14812
hsa-miR-130a-3p	1	LDLR,	0.999999999999996	1296	367	14812
hsa-miR-455-3p	3	RNF216,U2AF2,TMEM115,	0.999999999999997	1296	446	14812
hsa-miR-26a-5p	2	HMGA1,MAP3K2,	0.999999999999998	1296	416	14812
hsa-miR-27b-3p	1	NOTCH1,	0.999999999999999	1296	387	14812
hsa-miR-3929	1	PGAM5,	0.999999999999999	1296	388	14812
hsa-miR-10a-5p	2	NCOR2,GATAD2A,	1	1296	438	14812
hsa-miR-6838-5p	1	ANKHD1-EIF4EBP3,	1	1296	399	14812
hsa-let-7a-5p	4	NF2,HRAS,BUD13,UHRF2,	1	1296	594	14812
hsa-let-7b-5p	25	PRRC2A,ACTG1,DCTPP1,CSNK1D,RHOG,GSPT1,CUL1,MAP7D1,ATP6V1F,YAP1,CDC34,DSP,NAF1,CPTP,ARHGAP17,CENPB,BZW2,VPS39,DIAPH1,DBNDD2,SLC1A4,MRPS24,SLC25A24,FTO,NOL6,	1	1296	1179	14812
hsa-let-7c-5p	1	CREM,	1	1296	475	14812
hsa-let-7e-5p	3	TNFRSF1A,SMC1A,SPCS2,	1	1296	572	14812
hsa-miR-106a-5p	1	SH3BP5L,	1	1296	668	14812
hsa-miR-106b-5p	4	LIMK1,KAT7,SETD2,CASP7,	1	1296	1056	14812
hsa-miR-17-5p	7	TCF3,SMURF1,CBL,YES1,TRIM11,PRPF4,ZNFX1,	1	1296	1142	14812
hsa-miR-181a-5p	2	KLF6,COPS2,	1	1296	523	14812
hsa-miR-186-3p	1	ECSIT,	1	1296	423	14812
hsa-miR-192-5p	9	MSN,CLIC1,MAP3K1,ERCC3,ATP1B1,TFG,PPP2R2D,DDX3X,WNK1,	1	1296	979	14812
hsa-miR-195-5p	3	SKI,E2F3,CDK6,	1	1296	608	14812
hsa-miR-19b-3p	1	CENPN,	1	1296	700	14812
hsa-miR-20a-5p	4	TCEAL1,BMPR2,E2F1,CCND1,	1	1296	1032	14812
hsa-miR-20b-5p	1	HIPK3,	1	1296	884	14812
hsa-miR-218-5p	12	ACTN1,CENPO,RICTOR,EBP,CBX8,DPM2,SRA1,NFE2L1,MRPS27,NACC1,EFNA1,NMRAL1,	1	1296	798	14812
hsa-miR-26b-5p	38	GATA2,S100P,DNAJA3,UBB,FTH1,BAG3,PSMC1,FAM208B,ATF3,SNRNP70,CDCA3,KIF1C,SLC3A2,POLR2H,BRD4,EPHA2,NRD1,TESK1,DHX30,NDUFB11,CDK2AP2,MADD,CBX6,SCO2,MRPS18B,RTCB,NUBP2,SRP14,SCARA3,ARHGAP44,SETD5,ICE1,RNF187,GUSB,NOP10,C9ORF16,SUN1,EMC6,	1	1296	1841	14812
hsa-miR-30c-5p	1	PNKD,	1	1296	497	14812
hsa-miR-335-5p	83	NUMA1,HSPA5,MLLT4,KDM5B,TAF1,EIF2AK3,BPTF,PER1,PBXIP1,LRRC41,OGDH,SELENBP1,OPTN,PML,HDAC6,TFE3,FDFT1,ULK1,AXIN1,RASA1,SLC9A3R1,RASIP1,ARHGEF2,AKAP13,DYRK1B,KIRREL,CBX4,DAB2,ITGB5,TBL1X,SREBF2,SIN3B,STAT6,PELP1,LRP5,RAB3D,SVIL,BHLHE40,DNAJC3,LATS1,CLIP2,CUL7,RAB5B,RAPGEF2,POR,RBCK1,PHF8,PIK3C2A,NUPR1,FKBP8,POLD4,MAGED2,ECE1,KIAA1522,GNS,ZNF76,ZBTB7B,AHNAK,MACF1,PIK3C2B,ARHGAP21,SHROOM3,TTC3,SH3PXD…	1	1296	2602	14812
hsa-miR-362-3p	1	CD82,	1	1296	523	14812
hsa-miR-372-3p	1	KLF13,	1	1296	429	14812
hsa-miR-484	12	UPF3A,EIF6,UBR5,NUP54,RAB11FIP3,VPRBP,RPS24,TNK2,SUGP2,WAC,BACE2,AMOTL1,	1	1296	870	14812
hsa-miR-519d-3p	2	MKI67,TIMP2,	1	1296	875	14812
hsa-miR-615-3p	18	TRIP10,DNM1L,NBR1,UBE2G2,ZFYVE9,PRKCD,TBP,SF3B1,GOSR1,MCM3AP,ASB8,RPL36,CEP250,TUFM,LENG8,AQP3,PFDN6,TPRN,	1	1296	892	14812
hsa-miR-92a-3p	7	RCN3,CRTC2,DYNLL1,CARM1,SNRPE,ELOF1,DNAJC21,	1	1296	1331	14812
hsa-miR-92b-3p	3	RBM14,RNF168,TAF12,	1	1296	634	14812
hsa-miR-93-5p	5	RBM23,B2M,DDX39B,PHLPP2,PCID2,	1	1296	1186	14812
