# Supplementary material for: m6A-Driver: Identifying Context-Specific mRNA m6A Methylation-Driven Gene Interaction Networks
Source: PLoS Comput Biol. 2016 Dec 27;12(12):e1005287. doi: 10.1371/journal.pcbi.1005287 (PMC5226821; doi:10.1371/journal.pcbi.1005287)
Supplement: S3 Text — (TXT) [file pcbi.1005287.s016.txt]

## METTL14_mirRNA_enrichment
miRNA	Count	Gene	p_value	List_Total	Target_Hits	Target_Total
hsa-miR-128b	2	KMT2A,AFF1,	0.0358289586032147	1209	4	14812
hsa-miR-29c-5p	1	USP22,	0.449196773176694	1209	7	14812
hsa-let-7e-3p	1	PHF23,	0.608211403159064	1209	11	14812
hsa-miR-376a-5p	4	AMFR,SRSF11,ZNF513,SLC16A1,	0.806558890123487	1209	67	14812
hsa-miR-127-3p	1	XBP1,	0.858919291057157	1209	23	14812
hsa-miR-410-5p	1	RPL41,	0.858919291057157	1209	23	14812
hsa-miR-451a	1	MIF,	0.858919291057157	1209	23	14812
hsa-miR-1228-5p	1	SLC9A3,	0.907795647517889	1209	28	14812
hsa-miR-184	1	AKT2,	0.907795647517889	1209	28	14812
hsa-miR-1-3p	63	ARF3,PPIB,CSRP1,SFN,PDLIM7,EHMT2,XPO6,ACTN4,SLC25A10,NOC2L,EGFR,YWHAQ,TWF2,MDC1,DDX5,PTPRF,YTHDC1,NOTCH2,PTMA,CDK9,RFC2,CAND1,HNRNPU,SRRM1,CD63,THBS1,PDIA3,UBTF,DNAJB1,CEBPA,EIF4G1,G6PD,SREK1,UHRF1,TELO2,ARID1A,SMARCC1,EHMT1,CAPN1,HERC2,CALM3,DHX15,MOV10,SRXN1,CORO1C,UNC45A,SEC16A,SH2D4A,YTHDF2,ANP32B,IPO9,H1FX,ZBTB9,TPM4,MAN1B1,RNF213,PGD,ABCB6,AFAP1,MFN2,CTSC,IRF2BPL,LRRC8A,	0.909050164559985	1209	902	14812
hsa-miR-126-3p	2	CRK,PIK3R2,	0.917308807342808	1209	49	14812
hsa-miR-155-5p	61	CLTC,FLNA,CHAF1A,PRKAR1A,UPF2,TTF1,PPL,GNA13,LDOC1,NUP62,TRIM32,CNNM3,RTN3,EIF3F,EIF3C,PODXL,EIF3A,GNAS,TAB2,SIN3A,CD3EAP,CEBPB,AP1G1,SUPT5H,OBSCN,GEMIN5,EHD1,FLNB,EIF4G2,S100A11,TRIO,CARS,UBQLN2,EXOSC2,RPAP1,UBE2J2,MAVS,POLR1B,SEPT11,RIF1,DBN1,YBX3,FOXK1,EXOC3,LRRC59,DDRGK1,FUBP3,QRICH1,VPS18,SH3BP4,PPM1G,CORO1B,COLGALT1,SPECC1,CNDP2,MAP3K14,YARS,TAF5L,EIF3CL,CCDC137,RDH13,	0.927069254127101	1209	888	14812
hsa-miR-4999-3p	1	HIP1,	0.93438166348546	1209	32	14812
hsa-miR-626	1	SLC7A5,	0.939730143592068	1209	33	14812
hsa-miR-1296-5p	5	MCM2,HCFC1,RNPS1,DCTN1,KPNB1,	0.953390535377951	1209	111	14812
hsa-miR-151a-5p	2	SPEN,SETD1B,	0.955759809789933	1209	58	14812
hsa-miR-1229-3p	10	SORBS3,PSMC5,RUVBL2,SIK2,BRD2,BET1L,TUBG1,SRCAP,DDX23,PHRF1,	0.962046824353939	1209	196	14812
hsa-miR-345-5p	1	ABCC1,	0.969465338865765	1209	41	14812
hsa-miR-1268a	1	SOX12,	0.976335585925482	1209	44	14812
hsa-miR-596	1	LGALS3BP,	0.976335585925482	1209	44	14812
hsa-miR-3682-3p	1	MAML3,	0.978262888949657	1209	45	14812
hsa-miR-106b-3p	2	CBS,UQCR11,	0.979852748784053	1209	69	14812
hsa-miR-6806-5p	1	MRPL41,	0.980033107308178	1209	46	14812
hsa-miR-1910-5p	1	PRRC2B,	0.981659053883123	1209	47	14812
hsa-miR-6505-3p	1	PRMT6,	0.9831524956598	1209	48	14812
hsa-miR-425-5p	5	CLU,ARIH1,BCOR,DDX6,DHCR7,	0.985339965507133	1209	132	14812
hsa-miR-296-5p	1	HGS,	0.98800454167216	1209	52	14812
hsa-miR-514b-3p	1	IGBP1,	0.988980963103488	1209	53	14812
hsa-miR-6889-5p	1	DDA1,	0.990701669367186	1209	55	14812
hsa-miR-330-5p	3	PFAS,PRKCSH,FTSJ3,	0.990702271394811	1209	101	14812
hsa-miR-29b-1-5p	1	SSBP3,	0.991458393880618	1209	56	14812
hsa-miR-659-3p	1	GRN,	0.992153487256397	1209	57	14812
hsa-miR-802	1	MECP2,	0.992153487256397	1209	57	14812
hsa-miR-29c-3p	9	TIMM44,KCTD15,COL4A1,COL7A1,HDGF,CDV3,BFAR,IRF2BP2,ELMSAN1,	0.993881863446895	1209	219	14812
hsa-miR-885-5p	1	MCM5,	0.993917198600444	1209	60	14812
hsa-miR-141-3p	4	ZEB1,SFPQ,YWHAG,CDYL,	0.994043130774272	1209	128	14812
hsa-miR-210-3p	3	P4HB,NPTX1,MID1IP1,	0.994587176154594	1209	109	14812
hsa-miR-3606-5p	1	CHMP1B,	0.994866646127503	1209	62	14812
hsa-miR-133a-3p	3	FSCN1,VKORC1,KRT7,	0.994944188851314	1209	110	14812
hsa-miR-1180-3p	1	BAZ2A,	0.995284216425703	1209	63	14812
hsa-miR-6802-3p	1	KCNJ12,	0.995667793874271	1209	64	14812
hsa-miR-22-3p	4	PRKACA,PTMS,SOGA1,CLPTM1L,	0.995935794950659	1209	134	14812
hsa-miR-133b	1	RB1CC1,	0.99602014780397	1209	65	14812
hsa-miR-320b	4	ARF1,ZNF581,ATN1,RITA1,	0.996188498155254	1209	135	14812
hsa-miR-199a-3p	2	JUNB,AKT1,	0.996580855255032	1209	93	14812
hsa-miR-185-3p	1	CNOT3,	0.996641151937201	1209	67	14812
hsa-miR-4326	1	MLST8,	0.99691428407134	1209	68	14812
hsa-miR-502-5p	1	TRAF2,	0.997165189002036	1209	69	14812
hsa-miR-874-3p	1	HNRNPF,	0.997165189002036	1209	69	14812
hsa-miR-610	1	VASP,	0.997395676927552	1209	70	14812
hsa-miR-644a	1	ACTB,	0.997395676927552	1209	70	14812
hsa-miR-193b-3p	48	MCM3,PCNA,MCM7,CYTH1,FANCA,TACC3,MCM4,THAP7,AIMP2,MRPL4,MAX,ZWINT,ASF1B,XPO1,CLSTN1,PFDN2,CHTF18,CDT1,KPNA2,PRNP,TK1,PLIN3,RCC1,PKN3,SEC61A1,MARK2,WHSC1,UBE2C,TPX2,PRPF31,SHMT2,NDUFS6,MRPL32,MPST,ZNF512B,ASXL1,AHDC1,CDC42EP4,PTGES2,TIMM50,AGPAT1,TECR,KANK2,LETM1,SLC1A5,NCAPH2,PDXK,NT5C3B,	0.997435222740644	1209	849	14812
hsa-miR-138-5p	2	H2AFX,EID1,	0.997470170646113	1209	97	14812
hsa-miR-194-5p	1	TLN2,	0.997607410510678	1209	71	14812
hsa-miR-320d	1	RBFOX2,	0.997607410510678	1209	71	14812
hsa-miR-137	3	YBX1,CTBP1,PXN,	0.997791361518168	1209	122	14812
hsa-miR-421	8	TRIM27,RBBP7,MRPL38,ATP6V0C,POLR2D,GID8,FAM32A,RHOBTB2,	0.997941313836864	1209	222	14812
hsa-miR-744-5p	19	RAI1,RPS14,FZR1,EPN1,NMT1,L3MBTL2,MED15,TMEM189,C17ORF70,INTS3,MGRN1,FBXL19,AGPAT2,WDR45B,DDX11,FAM53C,DGCR14,PRR12,MEX3D,	0.997956840481683	1209	410	14812
hsa-miR-6739-3p	1	SDCCAG3,	0.997980598842863	1209	73	14812
hsa-miR-151a-3p	1	ZBTB24,	0.998144744711473	1209	74	14812
hsa-miR-3152-5p	1	NUDT18,	0.998295537947123	1209	75	14812
hsa-miR-212-3p	1	TJP1,	0.99856132599772	1209	77	14812
hsa-miR-28-5p	1	OTUB1,	0.99856132599772	1209	77	14812
hsa-miR-708-5p	1	SMG5,	0.99856132599772	1209	77	14812
hsa-miR-663a	2	JUND,NAV2,	0.998620177909897	1209	105	14812
hsa-miR-1254	2	UBA1,RBBP6,	0.998721280271726	1209	106	14812
hsa-miR-491-5p	2	BCL2L1,CHD4,	0.998721280271726	1209	106	14812
hsa-miR-1283	1	TCEAL4,	0.998884307963669	1209	80	14812
hsa-miR-6803-5p	1	CITED4,	0.998884307963669	1209	80	14812
hsa-miR-770-5p	1	AES,	0.998884307963669	1209	80	14812
hsa-miR-127-5p	2	MBP,KLHL29,	0.998982674059267	1209	109	14812
hsa-miR-124-3p	85	AATF,ARAF,SERPINH1,ITGA3,DNM2,MVD,TRIM29,VIM,DVL2,NFIC,TSC22D4,ADAM15,CTDSP1,USP5,MBD3,TERF2,GNA12,MED10,TSEN54,POP5,LDLRAP1,TJP2,LSM10,IGFBP7,E2F4,GTF3C5,CBX2,KAT2A,MAML1,ALG2,FLII,RAB8A,MOGS,CCDC86,MYH9,SNTA1,CALR,CD151,PTRF,TRIM25,EIF3B,RANBP10,TLN1,SEPT9,ACADVL,PLOD1,TRIP12,NPLOC4,CCAR2,NSUN2,LAS1L,NTMT1,FAM129B,NLRX1,TXLNA,LIMD1,PLEKHF2,TMED9,PSKH1,KIAA0930,FOXRED2,PLXNB2,TEAD1,RIN1,LARP1,PO…	0.998998226965723	1209	1426	14812
hsa-miR-134-5p	1	FOXM1,	0.999058229274209	1209	82	14812
hsa-miR-346	1	NR2F6,	0.999058229274209	1209	82	14812
hsa-miR-935	2	CKB,TFDP1,	0.999191094967893	1209	112	14812
hsa-miR-223-3p	1	NFIX,	0.999205019725502	1209	84	14812
hsa-miR-452-3p	1	ARHGEF17,	0.999328914540635	1209	86	14812
hsa-miR-34a-5p	30	PLCG1,SRRM2,WBP11,RNF40,BAG6,DDX56,NUP98,POLR2A,SPTAN1,POP1,UBE3C,IMP3,SMARCC2,MRPS26,KPNA1,PKP2,JAG1,HDLBP,HUWE1,TOMM40,GIGYF2,TTLL12,GTF3C1,SETD3,DHX38,IGF2BP3,RCN1,CHERP,ERLIN1,RBM12,	0.999330662688433	1209	615	14812
hsa-miR-224-5p	2	NCOA6,ADNP2,	0.999357163358239	1209	115	14812
hsa-miR-7109-5p	1	RPP25,	0.999383415742449	1209	87	14812
hsa-miR-6763-5p	2	LDB1,ZNF8,	0.999404632634288	1209	116	14812
hsa-miR-340-3p	1	PPP2CA,	0.999433487349941	1209	88	14812
hsa-miR-6805-3p	1	UBL4A,	0.999521753611494	1209	90	14812
hsa-miR-146a-5p	4	FADD,ROCK1,IRAK1,CXCR4,	0.999570142041867	1209	168	14812
hsa-miR-328-3p	2	BSG,VPS28,	0.999652528489537	1209	123	14812
hsa-miR-6758-3p	1	FZD2,	0.99965914727206	1209	94	14812
hsa-miR-132-3p	7	ARF6,TAF15,VDAC2,STAU1,PIP5K1A,ANKRD28,YKT6,	0.999673806475731	1209	235	14812
hsa-miR-1914-3p	1	ZC3H18,	0.999712233817019	1209	96	14812
hsa-miR-2110	1	FASN,	0.999712233817019	1209	96	14812
hsa-miR-200a-3p	2	SMAD3,KEAP1,	0.999724348492856	1209	126	14812
hsa-miR-199b-5p	1	SET,	0.999735588641716	1209	97	14812
hsa-miR-224-3p	1	SSBP4,	0.999757046572201	1209	98	14812
hsa-miR-296-3p	7	SF3B4,ERCC1,MAP1S,SETDB1,CHTF8,ITSN1,BOP1,	0.999772765433219	1209	241	14812
hsa-miR-200b-3p	3	PTPN12,RERE,BAP1,	0.999789047807317	1209	155	14812
hsa-miR-1293	1	GCN1L1,	0.999794875944124	1209	100	14812
hsa-miR-3978	1	BCAR1,	0.99981151914855	1209	101	14812
hsa-miR-7-5p	23	SRSF1,ILF3,CLK3,C5ORF22,RAF1,TSEN34,POLR2E,GIT1,UBQLN4,CAPN2,IRS2,PLEC,DNAJC5,MEPCE,VPS4A,TRIM47,NUDCD3,ATF5,HPS6,DNAJC11,SHISA5,SRM,CANT1,	0.999858221031942	1209	539	14812
hsa-miR-376a-3p	1	AGO2,	0.999865632107895	1209	105	14812
hsa-miR-605-5p	1	TRAF4,	0.999865632107895	1209	105	14812
hsa-miR-505-5p	1	LZTR1,	0.999895745768493	1209	108	14812
hsa-miR-4530	1	KIF26B,	0.999911968386756	1209	110	14812
hsa-miR-205-5p	3	INPPL1,MED1,SIGMAR1,	0.999918164404845	1209	168	14812
hsa-miR-193a-3p	1	PTK2,	0.999919106244561	1209	111	14812
hsa-miR-760	3	FAM195A,PSMD3,SDHA,	0.999947312055086	1209	174	14812
hsa-miR-4480	1	RMI2,	0.999951289012968	1209	117	14812
hsa-miR-338-3p	1	UBE2Q1,	0.999955236788877	1209	118	14812
hsa-miR-374b-5p	5	NUP153,DEK,AFF4,RRS1,SON,	0.999955504899477	1209	224	14812
hsa-miR-378a-3p	2	VPS37B,TOB2,	0.999966273068506	1209	153	14812
hsa-miR-429	1	VAC14,	0.999970661951456	1209	123	14812
hsa-miR-769-3p	2	PEG10,METTL13,	0.999971163274728	1209	155	14812
hsa-miR-93-3p	6	PUF60,EEF1D,FAM50A,ARFGAP1,GOT2,JMJD8,	0.999971537826619	1209	253	14812
hsa-miR-1226-3p	4	HSPB8,PRPF6,RABL6,CABIN1,	0.999974898022249	1209	209	14812
hsa-miR-143-3p	2	DNMT3A,MAPK7,	0.999975347418902	1209	157	14812
hsa-miR-125a-5p	5	PDPK1,RARA,RBM17,NOP16,GUCD1,	0.999978837342457	1209	235	14812
hsa-miR-148a-3p	3	DNMT1,CYCS,TGIF2,	0.999979832196003	1209	187	14812
hsa-miR-130b-3p	20	DCAF8,TOLLIP,BAHD1,SPG20,RNF41,MAP7,HNRNPUL1,WDR33,DYNLL2,CLIP1,NR2C2AP,KMT2D,ADARB1,KLHL21,POGZ,THOP1,ZCCHC14,SLMAP,OTUD4,FAM129A,	0.999983848467706	1209	534	14812
hsa-miR-1301-3p	3	NCOR1,SSRP1,POLR3H,	0.999983858992758	1209	190	14812
hsa-miR-199a-5p	1	MAP3K11,	0.999987392080876	1209	133	14812
hsa-miR-423-3p	4	RXRA,UPF1,ETF1,NACC2,	0.999990018696338	1209	222	14812
hsa-miR-140-3p	2	ABL2,WDR26,	0.999994016301473	1209	175	14812
hsa-miR-31-5p	2	MPRIP,LATS2,	0.999994016301473	1209	175	14812
hsa-miR-17-3p	1	ICAM1,	0.999994101341357	1209	142	14812
hsa-miR-652-3p	1	IPO13,	0.999994578598258	1209	143	14812
hsa-miR-200c-3p	2	EP300,TUBB3,	0.999995277733015	1209	178	14812
hsa-miR-6818-3p	1	ZNF574,	0.999996731750366	1209	149	14812
hsa-miR-361-5p	1	DUSP3,	0.999997238975874	1209	151	14812
hsa-miR-324-5p	6	PIAS4,NELFB,FBL,MRPL14,PPP1R18,PDXP,	0.999997379407778	1209	289	14812
hsa-miR-182-5p	1	PFN1,	0.999998029344088	1209	155	14812
hsa-miR-196a-5p	6	GGA3,DFFA,PCGF3,RPUSD2,FAM127A,KCTD1,	0.999998128648126	1209	294	14812
hsa-miR-629-3p	2	RAB11B,GPATCH2L,	0.999998171713302	1209	190	14812
hsa-miR-1260a	1	HNRNPAB,	0.999998335068334	1209	157	14812
hsa-miR-340-5p	7	LMNA,CTTN,UBE2Z,NUP50,SLX4,ACIN1,SZRD1,	0.99999882644423	1209	324	14812
hsa-miR-107	5	CSNK1G2,CRKL,CDCA4,ATXN1L,NINJ1,	0.999998986082966	1209	279	14812
hsa-miR-769-5p	2	LSM4,MTG2,	0.999999030295043	1209	198	14812
hsa-miR-375	13	IGFBP3,SYNCRIP,DR1,RAPGEF1,EFTUD2,NOLC1,USP10,SLC4A1AP,CALU,TNS3,CHPF,TIMM17A,FZD8,	0.999999247819772	1209	459	14812
hsa-miR-423-5p	5	PPARGC1B,GTF2F1,NSD1,MRPL34,SNX8,	0.999999421974213	1209	287	14812
hsa-miR-214-3p	1	MAP2K3,	0.999999443132951	1209	170	14812
hsa-miR-101-3p	7	CBFA2T2,FOS,PIP5K1C,CTR9,MRGBP,KDM3B,MTSS1L,	0.99999950330301	1209	337	14812
hsa-miR-503-5p	3	HEXIM1,ATF6,CCNF,	0.999999528447749	1209	237	14812
hsa-miR-532-3p	2	C20ORF24,MED18,	0.999999561747639	1209	208	14812
hsa-miR-18a-3p	7	MEN1,UBXN6,NEURL4,NDOR1,PHLDB1,DALRD3,CD320,	0.999999565135626	1209	339	14812
hsa-miR-145-5p	2	APH1A,IRS1,	0.999999681161097	1209	212	14812
hsa-miR-197-3p	9	ACVR1,GORASP2,WDR6,EHD2,FUS,NOA1,IER3,FAM46B,MED16,	0.999999721114664	1209	391	14812
hsa-miR-23a-3p	2	MT2A,FASTKD5,	0.999999802231134	1209	218	14812
hsa-miR-29a-3p	2	GLUL,DAG1,	0.999999802231134	1209	218	14812
hsa-miR-18a-5p	3	NR3C1,HNRNPR,MID1,	0.99999981070555	1209	249	14812
hsa-miR-30a-5p	24	HNRNPM,SH3GL1,EIF2B1,NCL,PRMT1,SLC9A3R2,BAZ1B,GTF3C4,TNRC6A,STUB1,TUBB4B,WNT5A,REXO4,PRPF4B,AP2A1,FAF2,SF3B3,WDR82,SARS,NUCB1,CPSF3L,JDP2,PTGFRN,GPRC5A,	0.999999835728979	1209	700	14812
hsa-miR-144-3p	1	NFE2L2,	0.999999866830848	1209	187	14812
hsa-miR-221-3p	7	TFAP2A,TICAM1,CREBZF,RNF20,HIVEP1,B4GALT2,WDR34,	0.999999869541345	1209	357	14812
hsa-miR-877-5p	2	HSPA8,SAP18,	0.999999903471536	1209	227	14812
hsa-miR-670-3p	1	CCDC85C,	0.99999993203915	1209	195	14812
hsa-miR-148b-3p	7	NCS1,NCKIPSD,HLA-A,MAZ,OSBP2,KIAA2013,RHOF,	0.99999996388404	1209	376	14812
hsa-miR-183-5p	5	GCC1,EZR,AKAP12,ABCF1,FAM104A,	0.999999972892782	1209	330	14812
hsa-miR-505-3p	1	TP53BP1,	0.999999975206032	1209	207	14812
hsa-miR-9-5p	4	SPTBN1,EEF2K,MALAT1,FAM46A,	0.999999976442151	1209	305	14812
hsa-miR-100-5p	2	TSC22D1,PLK1,	0.999999977067671	1209	245	14812
hsa-miR-98-5p	24	TARBP2,ZFP36L1,ZNF473,SUV39H1,PPP4C,NCOA3,IMP4,PSMD11,MRPL12,KPNA6,POLR1D,USP36,MYBBP1A,TTI1,MRTO4,DIDO1,MRPS2,CYB5R3,PLAGL1,LTBR,PRRC2C,PDCD11,WDR74,JMJD4,	0.999999977540096	1209	739	14812
hsa-miR-142-5p	1	BRIX1,	0.99999997903977	1209	209	14812
hsa-miR-125b-5p	7	EIF4EBP1,VDR,RPS6KA1,RNH1,PSMB1,FAT1,SLC35A4,	0.999999987871355	1209	392	14812
hsa-miR-185-5p	3	EPAS1,DUSP4,SCARB1,	0.999999990462816	1209	288	14812
hsa-miR-877-3p	16	TRIM28,FAM115A,CDK11A,SMARCA5,HIRA,TRAF3IP1,VCPIP1,SPAG5,ABR,ZMIZ2,THRAP3,RPL13A,URGCP,CWC22,ZNF593,YDJC,	0.999999990532184	1209	596	14812
hsa-miR-1307-3p	1	SF3B5,	0.999999990946884	1209	219	14812
hsa-miR-29b-3p	1	SP1,	0.99999999234564	1209	221	14812
hsa-miR-3187-3p	1	THAP4,	0.999999992961696	1209	222	14812
hsa-miR-1236-3p	1	LDOC1L,	0.999999997427382	1209	234	14812
hsa-miR-122-5p	11	IGF1R,PPP1R9B,EP400,UBE2L3,DYNC1H1,UBE2K,TPD52L2,NUMBL,POMGNT2,CALD1,FOXK2,	0.999999997956016	1209	513	14812
hsa-miR-203a-3p	2	ABL1,SOCS3,	0.999999998815667	1209	282	14812
hsa-miR-1224-3p	1	CDC42EP1,	0.999999998976645	1209	245	14812
hsa-miR-21-5p	13	SMARCA4,RTN4,ANP32A,DAXX,SPRY2,PIAS3,ARHGEF12,NR2C2,TGFBR2,TRIM33,PCBP1,GNE,WFS1,	0.999999999420279	1209	578	14812
hsa-miR-590-3p	4	IL6ST,CSTF1,SETD7,GPATCH8,	0.999999999667554	1209	362	14812
hsa-miR-373-3p	9	RELA,RASSF1,LUC7L2,LMNB1,UBXN1,TFAP4,C9ORF78,TNFAIP1,VEGFA,	0.999999999731073	1209	497	14812
hsa-miR-23b-3p	2	VHL,NHP2L1,	0.999999999813114	1209	305	14812
hsa-miR-103a-3p	6	SF3A1,CUL4A,HNRNPA2B1,CPSF7,PPP1R12C,SCAF1,	0.999999999879374	1209	432	14812
hsa-miR-374a-5p	1	USP8,	0.99999999990175	1209	273	14812
hsa-miR-324-3p	2	CREBBP,RAB7A,	0.999999999965442	1209	326	14812
hsa-miR-342-3p	1	GEMIN4,	0.999999999976264	1209	290	14812
hsa-miR-331-3p	4	BOK,PITX1,YTHDF1,NEURL1,	0.999999999976356	1209	397	14812
hsa-miR-10b-5p	1	SDC1,	0.999999999983004	1209	294	14812
hsa-let-7i-5p	1	GPS1,	0.999999999984365	1209	295	14812
hsa-miR-378a-5p	3	ZNF646,SART3,CACTIN,	0.999999999988796	1209	375	14812
hsa-miR-26a-5p	4	SERBP1,GSK3B,HMGA1,TBC1D16,	0.999999999994407	1209	416	14812
hsa-miR-27b-3p	3	RPTOR,NOTCH1,CTSB,	0.999999999995607	1209	387	14812
hsa-miR-30d-5p	2	GNAI2,TAB1,	0.999999999995732	1209	352	14812
hsa-let-7d-5p	2	CPNE1,TBC1D9B,	0.999999999996907	1209	356	14812
hsa-miR-520h	2	SMAD6,ID3,	0.999999999998375	1209	364	14812
hsa-miR-130a-3p	2	POP7,LDLR,	0.999999999998724	1209	367	14812
hsa-miR-30e-5p	1	PNMA1,	0.999999999999002	1209	328	14812
hsa-miR-661	1	VCL,	0.999999999999082	1209	329	14812
hsa-miR-222-3p	2	YLPM1,ZBTB7A,	0.999999999999382	1209	376	14812
hsa-miR-455-3p	4	RAD23A,RNF216,U2AF2,MAEA,	0.99999999999943	1209	446	14812
hsa-miR-149-5p	2	OBSL1,ZNF276,	0.999999999999587	1209	381	14812
hsa-miR-27a-3p	2	AMOTL2,PHB,	0.999999999999765	1209	388	14812
hsa-miR-128-3p	5	BYSL,EPB41L1,NOP2,FYN,RNF182,	0.999999999999788	1209	490	14812
hsa-miR-320a	7	ZNF496,FHL3,ZFP64,TOP3A,MED26,GGA1,POLR3D,	0.999999999999843	1209	552	14812
hsa-miR-615-3p	21	TRIP10,GOLGA2,MAGOH,ENAH,WDR5,WWP2,UBE2G2,HDAC7,GOSR1,CDC37,CIZ1,PABPN1,SART1,RNF185,RPL36,CEP250,MTG1,MCM3AP,LENG8,MAGEF1,PFDN6,	0.999999999999859	1209	892	14812
hsa-miR-10a-5p	3	NCOR2,NOMO1,GATAD2A,	0.999999999999919	1209	438	14812
hsa-miR-1273e	1	SNX22,	0.999999999999958	1209	366	14812
hsa-miR-454-3p	1	BAHCC1,	0.999999999999967	1209	369	14812
hsa-miR-6749-3p	1	AP5B1,	0.99999999999998	1209	375	14812
hsa-miR-142-3p	1	MORF4L2,	0.999999999999983	1209	377	14812
hsa-miR-215-5p	13	CPSF6,TCEB3,PASK,HJURP,PRSS23,CTCF,TOP1,TOR1AIP1,RAP1GAP,C2ORF44,C1ORF86,TCHP,RNF26,	0.999999999999987	1209	745	14812
hsa-miR-24-3p	15	TGFB1,TRIB3,UBC,MYC,CDKN2A,ACD,KHSRP,FEN1,GTF3C2,ADRM1,NOP56,MRPL27,C15ORF39,RRP12,OGFR,	0.999999999999988	1209	795	14812
hsa-miR-302a-3p	2	DAZAP2,NR2F2,	0.999999999999991	1209	429	14812
hsa-miR-3929	1	PGAM5,	0.999999999999993	1209	388	14812
hsa-miR-424-5p	2	SIAH1,ANKHD1,	0.999999999999995	1209	437	14812
hsa-miR-30b-5p	1	PHF13,	0.999999999999996	1209	396	14812
hsa-miR-186-5p	11	SF1,NUAK1,YWHAH,TARDBP,TSR1,MESDC2,AEN,PRR3,COG8,FAM134A,SPRED2,	0.999999999999999	1209	729	14812
hsa-miR-186-3p	1	ECSIT,	1	1209	423	14812
hsa-miR-520e	1	MAP4K4,	1	1209	420	14812
hsa-let-7b-5p	29	PRRC2A,CCNK,ACTG1,CIAO1,CSNK1D,MPG,RPP38,NUP214,DLAT,RHOG,GSPT1,RRM2,CUL1,CHD3,CDC34,DSP,POLD2,VPS39,POLR1A,DHX16,SCYL1,TRMT1,EHD4,CPTP,PDE12,ENG,PTCD1,DBNDD2,NXN,	1	1209	1179	14812
hsa-miR-372-3p	1	KLF13,	1	1209	429	14812
hsa-miR-25-3p	1	WDR4,	1	1209	438	14812
hsa-let-7a-5p	2	EWSR1,IGF2,	1	1209	594	14812
hsa-let-7c-5p	1	SNW1,	1	1209	475	14812
hsa-let-7e-5p	2	TNFRSF1A,SMC1A,	1	1209	572	14812
hsa-miR-106b-5p	2	APP,KAT7,	1	1209	1056	14812
hsa-miR-15a-5p	4	HSPA1A,IKBKG,HSP90B1,MSL1,	1	1209	680	14812
hsa-miR-16-5p	36	MCL1,SGTA,PAFAH1B2,COMT,FGF2,ARHGDIA,TOR1A,TBRG4,JUN,PNN,ZYX,PVR,TMEM43,LAMC1,ACTR1A,LAMTOR2,MLLT1,RANGAP1,ATXN7L3,INTS5,TUBB,DDX41,RBM15B,EEF2,GARS,RNMTL1,SLC7A1,ABCF2,SRP68,HSPA1B,SEC24A,HARS,HARS2,ATG9A,SLC16A3,UQCC3,	1	1209	1519	14812
hsa-miR-17-5p	3	TCF3,CBL,PRPF4,	1	1209	1142	14812
hsa-miR-181a-5p	2	COPS2,HIGD2A,	1	1209	523	14812
hsa-miR-192-5p	9	MSN,RANBP3,CLIC1,ZNF263,ZXDC,DDX3X,WNK1,LMNB2,KIAA1958,	1	1209	979	14812
hsa-miR-195-5p	2	SKI,CDK6,	1	1209	608	14812
hsa-miR-19a-3p	1	RBM25,	1	1209	548	14812
hsa-miR-19b-3p	1	BRD9,	1	1209	700	14812
hsa-miR-20a-5p	4	DTX2,E2F1,CCND1,GPN2,	1	1209	1032	14812
hsa-miR-20b-5p	1	MYLIP,	1	1209	884	14812
hsa-miR-218-5p	8	TRIM39,ACTN1,CBX8,ZC3H13,TFIP11,NFE2L1,NMRAL1,NACC1,	1	1209	798	14812
hsa-miR-26b-5p	49	GATA2,HTT,INSR,UPF3B,SAFB,HSF1,DVL3,SHFM1,UBB,FTH1,EIF4A3,BAG3,PSMC1,CHMP6,C11ORF30,CCNL2,LRPAP1,USP20,NUDC,VCP,KIF1C,SLC3A2,SF3B2,BRD4,EPHA2,NRD1,TESK1,IL7R,PAF1,OAZ1,DHX30,CBX6,KIFC3,TRMT2A,ARNT2,ISOC2,SCO2,NDUFS7,SCARA3,FAM127B,FAM3A,SETD5,REPIN1,DLGAP4,ICE1,LONP1,ABCD1,COL5A1,ZNF672,	1	1209	1841	14812
hsa-miR-30c-5p	1	NDNL2,	1	1209	497	14812
hsa-miR-32-5p	2	PRMT5,PAXIP1,	1	1209	489	14812
hsa-miR-335-5p	62	NUMA1,MLLT4,PLXNA1,KDM5B,TNNC1,BPTF,GRB10,PER1,NINL,LRRC41,OGDH,LZTS2,HDAC6,ULK1,AXIN1,NR4A1,ANKRD11,SLC9A3R1,RASIP1,SREBF1,NPAS2,MARK4,DST,L1CAM,KIRREL,CBX4,PTPN14,DAB2,ROR2,SIN3B,TRRAP,LRP5,LRP6,BHLHE40,RALGDS,PVRL2,LATS1,TRIM8,LAMA5,NAB2,SMG1,MARCKSL1,UBE4B,NUPR1,ZBTB1,CHD6,ZBTB7B,FKBP8,HSPA1L,HPDL,RAB3D,RAB26,THAP3,OLFML2A,LAMB1,ARHGAP21,PDIA4,CLIP2,UBN1,BRAT1,ZNF598,ECE1,	1	1209	2602	14812
hsa-miR-362-3p	1	CD82,	1	1209	523	14812
hsa-miR-484	11	UPF3A,COG1,TUBB2A,VPRBP,SURF2,AMOTL1,SDF4,WBSCR22,RAB11FIP3,TRAF7,RAB40C,	1	1209	870	14812
hsa-miR-519d-3p	3	PPARA,MKI67,TIMP2,	1	1209	875	14812
hsa-miR-7106-5p	1	PROSER2,	1	1209	592	14812
hsa-miR-766-3p	1	KAT5,	1	1209	469	14812
hsa-miR-92a-3p	10	EXOSC6,RCN3,DYNLL1,RIC8A,CARM1,DOT1L,CCDC57,ELOF1,WIPF2,GEMIN6,	1	1209	1331	14812
hsa-miR-92b-3p	2	RBM14,MAFK,	1	1209	634	14812
hsa-miR-93-5p	3	TAF6,USP21,ZBTB3,	1	1209	1186	14812
