# Supplementary material for: m6A-Driver: Identifying Context-Specific mRNA m6A Methylation-Driven Gene Interaction Networks
Source: PLoS Comput Biol. 2016 Dec 27;12(12):e1005287. doi: 10.1371/journal.pcbi.1005287 (PMC5226821; doi:10.1371/journal.pcbi.1005287)
Supplement: S4 Text — (TXT) [file pcbi.1005287.s017.txt]

## WTAP_mirRNA_enrichment
miRNA	Count	Gene	p_value	List_Total	Target_Hits	Target_Total
hsa-miR-128b	1	KMT2A,	0.0949693573373031	364	4	14812
hsa-miR-29c-5p	1	USP22,	0.160214212355799	364	7	14812
hsa-miR-1274a	1	MYH10,	0.180897195654728	364	8	14812
hsa-miR-126-3p	2	CRK,PIK3R2,	0.340853449551032	364	49	14812
hsa-miR-410-5p	1	RPL41,	0.436394099254869	364	23	14812
hsa-miR-1296-5p	3	MCM2,HCFC1,RNPS1,	0.516507796170463	364	111	14812
hsa-miR-1-3p	21	ARF3,PPIB,SFN,TPM3,EGFR,NOTCH2,PTMA,CDK9,HNRNPU,THBS1,G6PD,TPM2,ADAR,ARID1A,CAPN1,SRXN1,SMARCC1,SEC16A,TPM4,RPRD2,IST1,	0.628193052154019	364	902	14812
hsa-miR-596	1	LGALS3BP,	0.665846098355571	364	44	14812
hsa-miR-6806-5p	1	MRPL41,	0.682062557381166	364	46	14812
hsa-miR-330-5p	2	FTSJ3,PRKCSH,	0.71316725369421	364	101	14812
hsa-miR-296-5p	1	HGS,	0.726129811910253	364	52	14812
hsa-miR-491-5p	2	BCL2L1,CHD4,	0.737655843149786	364	106	14812
hsa-miR-659-3p	1	GRN,	0.758138046462191	364	57	14812
hsa-miR-885-5p	1	MCM5,	0.775513589974799	364	60	14812
hsa-miR-217	1	SMAD7,	0.796750101322869	364	64	14812
hsa-miR-133b	1	PKM,	0.801736739288666	364	65	14812
hsa-miR-429	2	SHC1,VAC14,	0.80787333042149	364	123	14812
hsa-miR-4326	1	MLST8,	0.815972651279769	364	68	14812
hsa-miR-106b-3p	1	CBS,	0.820486459644992	364	69	14812
hsa-miR-502-5p	1	TRAF2,	0.820486459644992	364	69	14812
hsa-miR-644a	1	ACTB,	0.824889257805829	364	70	14812
hsa-miR-212-3p	1	TJP1,	0.852822181061645	364	77	14812
hsa-miR-1229-3p	3	RUVBL2,HYPK,DDX23,	0.861785539762045	364	196	14812
hsa-miR-770-5p	1	AES,	0.863381695501761	364	80	14812
hsa-miR-346	1	NR2F6,	0.869995942483418	364	82	14812
hsa-miR-7109-5p	1	CRMP1,	0.885160904356484	364	87	14812
hsa-miR-340-3p	1	PPP2CA,	0.887974076833657	364	88	14812
hsa-miR-6805-3p	1	UBL4A,	0.893394831135237	364	90	14812
hsa-miR-199a-3p	1	JUNB,	0.901036887401207	364	93	14812
hsa-miR-2110	1	FASN,	0.908129725767975	364	96	14812
hsa-miR-423-3p	3	RXRA,UPF1,ETF1,	0.910853710791405	364	222	14812
hsa-miR-504-5p	1	BAX,	0.914712917360084	364	99	14812
hsa-miR-155-5p	16	FLNA,EIF3C,EIF3A,PACSIN3,TAB2,SIN3A,SUPT5H,POLE3,EHD1,EXOSC2,SEPT11,DBN1,SH3BP4,PPM1G,YBX3,YARS,	0.916037420771995	364	888	14812
hsa-miR-1293	1	GCN1L1,	0.916800483425238	364	100	14812
hsa-miR-205-5p	2	INPPL1,EGLN2,	0.91953148276642	364	168	14812
hsa-miR-124-3p	27	DNM2,MVD,TRIM29,VIM,MLLT3,CTDSP1,MBD3,TJP2,IGFBP7,GTF3C5,KAT2A,MYH9,MRPS12,CALR,EIF3B,SEPT9,TRIP12,NPLOC4,CAPNS1,LARP1,AARS,LITAF,SURF4,POP5,CD59,CTDSP2,FAM129B,	0.92582347783633	364	1426	14812
hsa-miR-132-3p	3	TAF15,STAU1,CAMSAP2,	0.928887978942897	364	235	14812
hsa-miR-31-5p	2	LATS2,RDX,	0.930038612883663	364	175	14812
hsa-miR-1262	1	SLC2A1,	0.930047367358859	364	107	14812
hsa-miR-200c-3p	2	EP300,BMI1,	0.934130767887791	364	178	14812
hsa-miR-935	1	TFDP1,	0.93819433339046	364	112	14812
hsa-miR-93-3p	3	EEF1D,FAM50A,GOT2,	0.948331041781217	364	253	14812
hsa-miR-137	1	YBX1,	0.951746206841755	364	122	14812
hsa-miR-7-5p	8	SRSF1,ILF3,C5ORF22,POLR2E,IRS2,PLEC,MEPCE,TRIM47,	0.952536202783613	364	539	14812
hsa-miR-328-3p	1	BSG,	0.952925492714052	364	123	14812
hsa-miR-141-3p	1	CDYL,	0.958402394527236	364	128	14812
hsa-miR-425-5p	1	CLU,	0.962320296759903	364	132	14812
hsa-miR-671-5p	1	OGT,	0.962320296759903	364	132	14812
hsa-miR-22-3p	1	PTMS,	0.964138255641928	364	134	14812
hsa-miR-34a-5p	9	SRRM2,BAG6,POLR2A,SPTAN1,SMARCC2,HUWE1,HIST2H2BE,GTF3C1,CHERP,	0.964399656730727	364	615	14812
hsa-miR-320b	1	ATN1,	0.965013985667398	364	135	14812
hsa-miR-29c-3p	2	COL7A1,CDV3,	0.971544773013286	364	219	14812
hsa-miR-423-5p	3	GTF2F1,NSD1,MRPL34,	0.972229024022156	364	287	14812
hsa-miR-744-5p	5	FZR1,ENO1,NMT1,WDR45B,FBXL19,	0.972492171091374	364	410	14812
hsa-miR-374b-5p	2	NUP153,AFF4,	0.974357239627931	364	224	14812
hsa-miR-877-5p	2	SAP18,RPL23A,	0.975913173289776	364	227	14812
hsa-miR-30a-5p	10	PPP2R4,NCL,SLC9A3R2,GTF3C4,STUB1,TUBB4B,AP2A1,FAF2,SF3B3,WDR82,	0.975962568655004	364	700	14812
hsa-miR-378a-3p	1	LAMP1,	0.977573897599383	364	153	14812
hsa-miR-182-5p	1	PFN1,	0.978654405919345	364	155	14812
hsa-miR-200b-3p	1	PTPN12,	0.978654405919345	364	155	14812
hsa-miR-125a-5p	2	PDPK1,RARA,	0.979627158388551	364	235	14812
hsa-miR-146a-5p	1	IRAK1,	0.984512446442763	364	168	14812
hsa-miR-18a-5p	2	HNRNPR,GABPA,	0.984829051763334	364	249	14812
hsa-miR-760	1	SDHA,	0.986642657570193	364	174	14812
hsa-miR-130b-3p	6	MAP7,HNRNPUL1,PTP4A1,THOP1,SH3BP5,RPRD1B,	0.990038236701275	364	534	14812
hsa-miR-144-3p	1	NFE2L2,	0.990304429031894	364	187	14812
hsa-miR-559	1	ERBB2,	0.990770523952419	364	189	14812
hsa-miR-942-5p	1	CDKN1A,	0.990770523952419	364	189	14812
hsa-miR-107	2	CRKL,CSNK1G2,	0.991987146891284	364	279	14812
hsa-miR-324-5p	2	PIAS4,FBL,	0.993534138172497	364	289	14812
hsa-miR-532-3p	1	C20ORF24,	0.994218297895449	364	208	14812
hsa-miR-1226-3p	1	RABL6,	0.994358789292037	364	209	14812
hsa-miR-23a-3p	1	MT2A,	0.995478794972175	364	218	14812
hsa-miR-29a-3p	1	DAG1,	0.995478794972175	364	218	14812
hsa-miR-421	1	RBBP7,	0.995902171872416	364	222	14812
hsa-miR-375	4	KRT8,EFTUD2,CALU,TNS3,	0.99603960125261	364	459	14812
hsa-miR-193b-3p	10	MCM3,MCM7,NFKB2,XPO1,KPNA2,TK1,SEC61A1,WHSC1,EPPK1,MPST,	0.996759609618871	364	849	14812
hsa-miR-340-5p	2	LMNA,ACIN1,	0.996965386348712	364	324	14812
hsa-miR-503-5p	1	ATF6,	0.997165154635359	364	237	14812
hsa-miR-183-5p	2	EZR,ABCF1,	0.997336546315242	364	330	14812
hsa-miR-296-3p	1	ITSN1,	0.997430293752098	364	241	14812
hsa-miR-100-5p	1	TSC22D1,	0.997670573255047	364	245	14812
hsa-miR-32-5p	4	PAXIP1,MDM2,GOLGA3,SIK1,	0.997732397091918	364	489	14812
hsa-miR-122-5p	4	KRT18,DYNC1H1,TPD52L2,ALDOA,	0.998556773913228	364	513	14812
hsa-miR-130a-3p	2	LDLR,POP7,	0.998813637297051	364	367	14812
hsa-miR-203a-3p	1	ABL1,	0.99905936025943	364	282	14812
hsa-miR-27b-3p	2	RPTOR,NOTCH1,	0.999235772083882	364	387	14812
hsa-miR-196a-5p	1	SRRT,	0.999298696662897	364	294	14812
hsa-miR-197-3p	2	EHD2,FUS,	0.999300254277061	364	391	14812
hsa-let-7i-5p	1	GPS1,	0.999315640842287	364	295	14812
hsa-miR-615-3p	9	GOLGA2,ENAH,WDR5,CDC37,CIZ1,PABPN1,SART1,RNF185,AKAP8L,	0.999317097744622	364	892	14812
hsa-miR-9-5p	1	MALAT1,	0.999464073800184	364	305	14812
hsa-miR-128-3p	3	NOP2,FYN,SUPT7L,	0.999492474650973	364	490	14812
hsa-miR-26a-5p	2	SERBP1,GSK3B,	0.999597184863414	364	416	14812
hsa-miR-103a-3p	2	SF3A1,C16ORF72,	0.999717417247731	364	432	14812
hsa-miR-10a-5p	2	NCOR2,USF2,	0.999752641952069	364	438	14812
hsa-miR-101-3p	1	FOS,	0.999754637007728	364	337	14812
hsa-miR-18a-3p	1	NEURL4,	0.999766316978687	364	339	14812
hsa-miR-455-3p	2	RAD23A,U2AF2,	0.999792906696965	364	446	14812
hsa-let-7b-5p	12	PRRC2A,CCNK,ACTG1,CIAO1,CSNK1D,CUL1,CHD3,DSP,NCOA5,DHX16,EHD4,PTCD1,	0.999841397991028	364	1179	14812
hsa-miR-221-3p	1	DDIT4,	0.999849298587021	364	357	14812
hsa-miR-1273e	1	SNX22,	0.999878954624498	364	366	14812
hsa-miR-24-3p	6	TGFB1,TRIB3,UBC,MYC,GTF3C2,MRPL27,	0.999885339579747	364	795	14812
hsa-miR-378a-5p	1	SART3,	0.99990276196254	364	375	14812
hsa-miR-222-3p	1	PAN2,	0.999905098799758	364	376	14812
hsa-miR-149-5p	1	OBSL1,	0.999915965065698	364	381	14812
hsa-miR-204-5p	1	ATP2B1,	0.999915965065698	364	381	14812
hsa-miR-21-5p	3	SMARCA4,RTN4,GNE,	0.999918075802339	364	578	14812
hsa-miR-98-5p	5	TARBP2,SUV39H1,MRPL12,USP36,DIDO1,	0.999918292239339	364	739	14812
hsa-miR-373-3p	2	VEGFA,UBXN1,	0.999933518528423	364	497	14812
hsa-miR-331-3p	1	C21ORF33,	0.999943038669858	364	397	14812
hsa-miR-181a-5p	2	COPS2,RNF34,	0.99996282394026	364	523	14812
hsa-miR-302a-3p	1	NR2F2,	0.999973796490277	364	429	14812
hsa-miR-424-5p	1	PIAS1,	0.999978414292976	364	437	14812
hsa-miR-766-3p	1	KAT5,	0.999990049612001	364	469	14812
hsa-miR-26b-5p	19	GATA2,INSR,HSF1,DVL3,PSMC4,EIF4A3,BAG3,PSMC1,CHMP6,LRPAP1,USP20,VCP,KIF1C,KIFC3,METTL16,SCO2,RTCB,LONP1,COL5A1,	0.99999282342529	364	1841	14812
hsa-let-7e-5p	1	SERF2,	0.999999168026176	364	572	14812
hsa-miR-192-5p	5	MSN,ATXN7,DLG5,ERLIN2,ATP1B1,	0.999999218054924	364	979	14812
hsa-miR-16-5p	12	SGTA,SQSTM1,ARHGDIA,ZYX,ACTR1A,MLLT1,ATXN7L3,EIF5B,TUBB,RNMTL1,TRUB2,EEF2,	0.999999221723031	364	1519	14812
hsa-miR-877-3p	1	SMARCA5,	0.999999532224828	364	596	14812
hsa-miR-195-5p	1	CDK6,	0.999999649128001	364	608	14812
hsa-miR-218-5p	2	ACTN1,RICTOR,	0.999999923427294	364	798	14812
hsa-miR-15a-5p	1	IKBKG,	0.999999937211904	364	680	14812
hsa-miR-484	2	SURF2,GNL1,	0.999999984872832	364	870	14812
hsa-miR-215-5p	1	PASK,	0.999999986625738	364	745	14812
hsa-miR-519d-3p	1	MKI67,	0.999999999381226	364	875	14812
hsa-miR-20a-5p	1	GPN2,	0.999999999984353	364	1032	14812
hsa-miR-106b-5p	1	APP,	0.999999999991053	364	1056	14812
hsa-miR-92a-3p	3	DYNLL1,DOT1L,ELOF1,	0.999999999992031	364	1331	14812
hsa-miR-335-5p	16	PER1,JUP,LZTS2,NR4A1,SREBF1,L1CAM,SREBF2,UBE4B,TRIM16,ARHGAP21,PDIA4,FKBP8,JAG2,GLG1,AHNAK,OSMR,	0.999999999997716	364	2602	14812
hsa-miR-17-5p	1	PRPF4,	0.999999999998784	364	1142	14812
